# Supplementary material for: A Rapid Transcriptome Response Is Associated with Desiccation Resistance in Aerially-Exposed Killifish Embryos
Source: PLoS One. 2013 May 31;8(5):e64410. doi: 10.1371/journal.pone.0064410 (PMC3669298; doi:10.1371/journal.pone.0064410)
Supplement: Table S2 — Genes changing significantly at different times in aerially incubated Fundulus heteroclitus embryos from the mid-gastrula stage with respect to embryos maintained submerged in water. Data show log2 fold-differences in expression at different times (0.5, 1, 3, 6, 12 and 24 h) during aerial incubation and p-values. For Contigs, fold-changes and p-values are given for a representative probe. (XLS) [file pone.0064410.s004.xls]

## Sheet: dataset
Table S2. Genes changing significantly at different times in aerially incubated Fundulus heteroclitus embryos from the mid-gastrula stage with respect to embryos maintained submerged in water.
				Annotation					Log2R
Time	Clone ID	GenBank acc. No.	Clone in Contig	UniProtKB	Blast Hit (species)	Blast E-value	Gene name		30 min	1 h	3 h	6 h	12 h	24 h	p-value	p-value	p-value	p-value	p-value	p-value
0,5U	sb010P0019N15	GT098111	sb010-CL265Contig1	Q28HL9	Vdac1 protein, voltage-dependent anion channel 1 (Xenopus tropicalis)	9e-38	vdac1	6.45	6.45	0.377292	0.167803	0.114043	-0.191145	-0.327806	0.000286899	0.813177	0.91626	0.943029	0.904666	0.837295
0,5U	sb010P0003P11	GT092456	sb010P0003P11		No significant similarity found				5.04863	0.544168	-3.87559	0	1.68302	0.234974	0.00323264	0.733571	0.0201958	1	0.296234	0.883063
0,5U	sb010P0007M23	GT093818	sb010P0007M23		No significant similarity found				3.90727	0.135613	-0.827529	0.00164485	-0.0850703	-0.960335	1.65798e-06	0.839994	0.223278	0.998045	0.899195	0.159237
0,5U	sb010P0035N16	GT103936	sb010P0035N16		No significant similarity found				3.76736	-0.0563488	0.00856026	-0.196184	-0.301589	-0.625227	0.000100494	0.947411	0.992005	0.81844	0.724326	0.46614
0,5U	sb010P0019E14	GT097904	sb010P0019E14		No significant similarity found				3.75701	0.25098	-0.0686229	-0.852209	0.610364	-0.131478	0.000398537	0.793174	0.942821	0.376051	0.52483	0.89071
0,5U	sb010P0007M08	GT093803	sb010P0007M08	C3UZZ0	C-type lectin 13 (Perca flavescens)	2e-25	clec13		3.58152	0.24345	0.411643	-1.23628	0.57806	0.514084	0.000234984	0.779908	0.636963	0.162165	0.508222	0.555986
0,5U	sb010P0017M21	GT097356	sb010P0017M21		No significant similarity found				3.11865	0.777764	0.0315715	-0.0156933	0.414011	-3.42006	0.00138003	0.388445	0.971906	0.986033	0.644769	0.000545609
0,5U	sb010P0029K01	GT101658	sb010P0029K01		No significant similarity found				3.08482	0.370095	-0.995764	-0.408234	-0.0341157	0.0945395	6.38311e-07	0.462689	0.0540961	0.418308	0.945793	0.850591
0,5U	sb010P0018N09	GT097734	sb010P0018N09		No significant similarity found				3.05897	0.213063	-0.740806	-1.99947	0.402229	-0.0901435	2.79705e-05	0.735684	0.245178	0.00314906	0.524902	0.886346
0,5U	sb010P0020F09	GT098293	sb010P0020F09	P12821	Angiotensin I converting enzyme (Homo sapiens)	8e-78	ace		2.915	-0.0366339	0.127297	0.534333	-0.121422	0.0970892	2.01928e-11	0.899913	0.66253	0.073768	0.677163	0.739081
0,5U	sb010P0005G19	GT092970	sb010-CL413Contig1	B5X1H7	Disulfide-isomerase A3 (Salmo salar)	E-141	pdia3		2.90984	-0.140752	0.332762	-0.525508	0.181879	-0.19367	0.00224878	0.873288	0.7064	0.552587	0.836747	0.826335
0,5U	sb010P0037P02	GT104707	sb010P0037P02		No significant similarity found				2.88584	1.38868	0.0239073	1.07717	0.00294051	-0.370562	0.00060754	0.0764081	0.975041	0.165137	0.99693	0.628366
0,5U	sb010P0043F02	GT106565	sb010P0043F02		No significant similarity found				2.87934	0.0361456	0.152964	-0.849198	0.482522	-0.616066	1.19072e-08	0.924447	0.688537	0.0318172	0.211191	0.113152
0,5U	sb010P0003H07	GT092298	sb010P0003H07	Q5RGP5	Novel protein similar to vertebrate dual specificity phosphatase 23 (Danio rerio)	8e-45	dusp23-like		2.85672	-0.036161	-0.365436	0.691142	0.495582	-0.527991	8.25718e-05	0.954798	0.567764	0.28307	0.439436	0.410406
0,5U	sb010P0017P19	GT097419	sb010P0017P19		No significant similarity found				2.62637	-0.0574162	0.788475	0.544717	-0.733248	-0.406412	1.33659e-08	0.869565	0.0299171	0.126208	0.0424595	0.250007
0,5U	sb010P0001O12	GT091791	sb010P0001O12		No significant similarity found				2.62037	0.292152	-1.82226	0.539596	-0.0377675	1.57945	0.00330916	0.725533	0.0345001	0.5177	0.963766	0.064561
0,5U	sb010P0018A12	GT097436	sb010P0018A12		No significant similarity found				2.5954	1.55704	-2.39931	-0.87788	-0.309554	0.932931	0.00187775	0.0503107	0.00368621	0.259879	0.688545	0.23178
0,5U	sb010P0030B14	GT101820	sb010P0030B14		No significant similarity found				2.52149	-0.334652	0.181113	0.614942	0.466973	0.0551155	1.23206e-06	0.434202	0.671062	0.155364	0.277362	0.897034
0,5U	sb010P0029I18	GT101629	sb010-CL615Contig1	Q08BA6	AlkB, alkylation repair homolog 5 (Danio rerio)	2e-20	alkbh5		2.41506	-0.769973	0.126304	-0.449467	0.54124	-0.0955089	0.00619768	0.356904	0.879087	0.589061	0.515811	0.90841
0,5U	sb010P0012G02	GT095418	sb010P0012G02	Q910C4	ATP synthase subunit alpha (Cyprinus carpio)	4e-34	atp5a1		2.36291	1.42174	-0.030428	-0.141663	2.15375	0.347435	0.000126364	0.0131819	0.955531	0.795265	0.000376576	0.525636
0,5U	sb010P0018E12	GT097529	sb010P0018E12		No significant similarity found				2.32524	-0.0148229	-1.8097	-0.456151	0.39576	-1.10068	0.00244139	0.983384	0.0153397	0.522954	0.579119	0.128997
0,5U	sb010P0041P03	GT106076	sb010P0041P03		No significant similarity found				2.28854	-0.941337	0.475847	0.868043	-0.451845	0.00988895	0.00214232	0.178858	0.492168	0.214144	0.514104	0.988568
0,5U	sb010P0043B02	GT106476	sb010P0043B02	A2AQL0	Serine/threonine kinase 39, STE20/SPS1 homolog (Yeast) (Mus musculus)	4e-56	stk39		2.26464	0.723834	0.0838651	0.0884482	0.666583	0.2347	0.000156537	0.179995	0.874795	0.868017	0.215946	0.659667
0,5U	sb010P0010M18	GT094874	sb010P0010M18	A0ZXZ5	Possible CD18 protein, integrin precursor (Oncorhynchus mykiss)	1.0	-		2.25105	-0.662437	1.39674	-1.87281	-0.0664452	-0.784	0.00827058	0.4133	0.0901525	0.0255272	0.934253	0.333955
0,5U	sb010P0020M14	GT098463	sb010P0020M14		No significant similarity found				2.21471	0.636049	0.707776	-0.328362	1.17959	0.375716	0.00494706	0.392108	0.341606	0.657254	0.117507	0.611839
0,5U	sb010P0013A14	GT095643	sb010P0013A14		No significant similarity found				2.15668	0.0449805	0.686794	-0.712275	0.785002	-0.353991	0.000899395	0.939569	0.252008	0.235204	0.191836	0.551864
0,5U	sb010P0006J01	GT093372	sb010P0006J01		No significant similarity found				2.15318	-0.0314471	0.927312	-0.399057	1.0833	0.638099	0.000502015	0.955221	0.104972	0.477885	0.0601019	0.259379
0,5U	sb010P0014K12	GT096211	sb010P0014K12		No significant similarity found				2.1284	1.05426	-2.25751	-0.847019	0.59773	1.4735	0.00549	0.149749	0.00344884	0.244425	0.408879	0.0473573
0,5U	sb010P0023I14	GT099476	sb010P0023I14	C1BIA8	Transcription initiation factor TFIID subunit 10 (Oncorhynchus mykiss)	5e-40	taf10		2.06688	0.149004	-0.565995	-0.600976	0.33424	-0.162014	0.00201714	0.8099	0.363793	0.335302	0.590161	0.793679
0,5U	sb010P0025B13	GT100047	sb010P0025B13		No significant similarity found				2.06425	0.779768	0.205242	0.334128	-0.0780665	0.062518	4.94265e-05	0.0859303	0.644032	0.453174	0.860286	0.887896
0,5U	sb010P0038M13	GT105018	sb010P0038M13		No significant similarity found				2.06349	0.149676	0.719502	-0.601871	-1.00125	-0.660536	0.00421295	0.824442	0.29038	0.375193	0.144466	0.331056
0,5U	sb010P0017I13	GT097258	sb010P0017I13	A2BG87	Novel protein similar to vertebrate misshapen-like kinase 1 (MINK1) (Danio rerio)	2e-87	mink1-like		2.04515	-0.493349	0.349202	-1.01486	-0.0161691	0.555145	0.00419637	0.462203	0.602	0.135688	0.980693	0.408592
0,5U	sb010P0007E13	GT093629	sb010P0007E13		No significant similarity found				2.03393	-0.225918	0.406093	-0.304891	-0.48313	0.548205	0.00408593	0.733235	0.540946	0.645791	0.467552	0.410322
0,5U	sb010P0017M16	GT097351	sb010P0017M16		No significant similarity found				2.02435	-0.382801	0.843228	0.310248	0.383064	0.16357	0.00274395	0.543414	0.185584	0.622023	0.543139	0.79465
0,5U	sb010P0035C24	GT103683	sb010-CL823Contig1	Q99J57	Methionine adenosyltransferase II, alpha (Mus musculus)	3e-86	mat2a		2.0203	0.219875	-1.59559	-0.624797	-0.069298	0.42205	0.00612591	0.751337	0.0269642	0.370575	0.92039	0.543889
0,5U	sb010P0031J01	GT102354	sb010P0031J01	Q96KV7	WD repeat domain 90 (Homo sapiens)	2e-29	wdr90		2.00261	0.342746	0.175727	0.284957	0.424812	0.244185	0.00106784	0.542092	0.754087	0.611927	0.45059	0.663582
0,5U	sb010P0021O21	GT098886	sb010P0021O21	B8JKG6	Novel protein similar to H.sapiens STS, steroid sulfatase (microsomal) (Danio rerio)	2e-31	stsl		1.99077	-0.12071	-0.0309119	-0.497544	-0.970068	0.358237	0.00208613	0.840234	0.958815	0.408421	0.112267	0.550656
0,5U	sb010P0022G19	GT099064	sb010P0022G19		No significant similarity found				1.98732	-0.0814277	0.169675	-0.469569	0.20871	-0.233284	2.19608e-05	0.83984	0.674001	0.248726	0.60511	0.563508
0,5U	sb010P0033O19	GT103213	sb010P0033O19	Q6GMK8	Mannose-1-phosphate guanyltransferase alpha-A (Danio rerio)	2e-14	gmppaa		1.96213	-0.930389	-0.655332	0.45394	-0.480344	-0.0657185	0.00855801	0.193255	0.356213	0.521306	0.497537	0.925786
0,5U	sb010P0014B11	GT096002	sb010P0014B11	Q100N8	Growth hormone releasing hormone/pituitary adenylate cyclase- activating (Gadus morhua)	9e-44	adcyap1b		1.96023	0.201659	0.0363966	0.097426	-0.23673	0.338303	0.000180352	0.665684	0.937751	0.834459	0.612198	0.469736
0,5U	sb010P0020N22	GT098495	sb010P0020N22		No significant similarity found				1.95717	-0.461281	0.2967	-1.12608	-0.0177086	-0.798695	0.00810018	0.510275	0.671308	0.113923	0.979765	0.257516
0,5U	sb010P0016I19	GT096906	sb010P0016I19		No significant similarity found				1.95493	-0.550025	0.82242	-0.772246	0.791135	-0.408042	0.00165063	0.340465	0.157681	0.183791	0.173592	0.478028
0,5U	sb010P0024H03	GT099811	sb010P0024H03		No significant similarity found				1.95328	0.928668	-0.258416	0.738804	-0.459977	-0.809244	0.00974133	0.200341	0.718335	0.306009	0.521799	0.262978
0,5U	sb010P0021K10	GT098780	sb010P0021K10		No significant similarity found				1.95069	1.52186	0	0	-0.515286	0.754647	0.0033956	0.0190478	1	1	0.409088	0.229526
0,5U	sb010P0030E17	GT101892	sb010-CL2275Contig1	Q6ZZY9	Putative flavin-monooxygenase (Fugu rubripes)	2e-09	fmo		1.9311	-0.377278	0.814421	-0.616109	-0.00514149	-0.16648	0.00503815	0.560142	0.212934	0.343529	0.993648	0.796671
0,5U	sb010P0019I02	GT097986	sb010-CL1326Contig1	Q7SY24	Protein kinase C beta 1 (Danio rerio)	1e-38	prkcbb		1.9228	0.109655	-0.349365	-0.314732	-0.0192919	-0.108222	0.000511746	0.826814	0.487272	0.531154	0.969284	0.82904
0,5U	sb010P0017E14	GT097169	sb010P0017E14	Q561T1	Dynein, cytoplasmic 1, light intermediate chain 2 (Danio rerio)	1e-09	dync1li2		1.91824	-0.227023	-0.180218	-0.48143	0.357235	0.569206	0.000731652	0.661118	0.727698	0.355124	0.491294	0.275554
0,5U	sb010P0026N08	GT100680	sb010P0026N08		No significant similarity found				1.91646	0.0357565	1.60555	-0.743481	-0.102865	0.264147	0.00207357	0.95049	0.00841183	0.202521	0.858261	0.646994
0,5U	sb010P0009O07	GT094566	sb010P0009O07	Q645P8	TBT-binding protein (Fundulus heteroclitus)	1e-72	tbtbp		1.91306	-0.962574	0.717195	-2.10572	1.08329	0.220413	0.00565754	0.145168	0.274142	0.00261087	0.102609	0.734603
0,5U	sb010P0034I01	GT103430	sb010P0034I01		No significant similarity found				1.89903	0.400811	0.0399131	-0.224049	0.0073872	0.100673	0.000326269	0.401438	0.93304	0.637758	0.987592	0.832214
0,5U	sb010P0006D03	GT093246	sb010P0006D03		No significant similarity found				1.86839	0.918174	0.920359	0.759414	0.0248199	-0.0443973	0.00247654	0.116108	0.115275	0.191003	0.965441	0.938227
0,5U	sb010P0020P13	GT098532	sb010P0020P13	Q6E5U4	Claudin 7a (Fugu rubripes)	1e-12	cldn7a		1.8474	0.0758704	0.0749565	0.457406	-0.11864	-1.61094	0.00546749	0.903306	0.904465	0.465765	0.849358	0.0140294
0,5U	sb010P0041D01	GT105822	sb010P0041D01		No significant similarity found				1.84509	0.569199	0.539581	0.447613	-0.521931	-0.527129	0.00357415	0.338935	0.364312	0.450793	0.380012	0.375344
0,5U	sb010P0026N09	GT100681	sb010P0026N09		No significant similarity found				1.83852	0.170278	0.444115	0.118833	-0.341699	0.0939713	0.00177193	0.753972	0.415796	0.826801	0.530378	0.862609
0,5U	sb010P0021M02	GT098820	sb010P0021M02		No significant similarity found				1.83439	-0.172521	0.114608	-0.695417	0.688386	0.331083	0.00313613	0.765593	0.842936	0.234404	0.239063	0.567946
0,5U	sb010P0023M14	GT099564	sb010P0023M14		No significant similarity found				1.82804	0.276909	0.0600514	-1.02698	0.647492	0.15582	0.00242242	0.621059	0.914467	0.0734253	0.25177	0.780592
0,5U	sb010P0029L21	GT101701	sb010-CL499Contig1	Q5BJK2	Ribonuclease P/MRP 30 subunit (Danio rerio)	5e-94	rpp30		1.82194	-0.347229	0.273109	-0.52317	-1.36936	-0.120552	0.00630831	0.581086	0.663988	0.407188	0.0353153	0.847754
0,5U	sb010P0004J14	GT092683	sb010P0004J14		No significant similarity found				1.80597	0.643532	-0.0795526	-0.516728	0.466295	-0.113456	1.82272e-06	0.0458627	0.798907	0.105012	0.141995	0.716499
0,5U	sb010P0043B13	GT106486	sb010P0043B13	B8JL77	Kelch repeat and BTB (POZ) domain containing 5 (Danio rerio)	9e-24	kbtbd5		1.78878	0.251279	0.0552158	0.0996671	-0.212388	0.341147	0.00124088	0.621867	0.913538	0.844653	0.676604	0.503809
0,5U	sb010P0007J13	GT093745	sb010P0007J13	Q6ZN18	Zinc finger protein AEBP2 (Homo sapiens)	2e-07	ae3bp2		1.76887	0.348659	-0.0521697	-0.106618	0.543961	0.435272	0.000813352	0.471104	0.913778	0.824927	0.263649	0.369371
0,5U	sb010P0022M01	GT099186	sb010P0022M01		No significant similarity found				1.7677	-0.000251648	-0.149976	-0.144725	-0.1531	0.00302674	0.000250508	0.999535	0.728772	0.737895	0.723363	0.994411
0,5U	sb010P0042B13	GT106132	sb010P0042B13	Q1LY26	Uromodulin-like (Danio rerio)	1e-63	umodl		1.75928	0.466135	0.23521	-0.387335	0.504331	0.765203	0.0009108	0.339609	0.628046	0.426447	0.30211	0.121395
0,5U	sb010P0019G20	GT097958	sb010-CL241Contig1	A1IGU6	Glyceraldehyde 3-phosphate dehydrogenase (Misgurnus anguillicaudatus)	1e-171	gapdh		1.74758	0.161054	-0.422628	0.375335	-0.949266	-0.00385853	9.56091e-05	0.683665	0.288663	0.345119	0.0212409	0.992201
0,5U	sb010P0023A09	GT099288	sb010P0023A09		No significant similarity found				1.74481	-0.220469	-0.479453	-0.386866	-0.20638	-0.231899	0.000504238	0.627884	0.295171	0.396853	0.649945	0.610236
0,5U	sb010P0021B13	GT098578	sb010P0021B13		No significant similarity found				1.74419	-0.0436367	0.226929	-1.23862	0.465859	0.361171	0.000814471	0.926828	0.633541	0.013139	0.33051	0.44924
0,5U	sb010P0032K01	GT102742	sb010P0032K01		No significant similarity found				1.73546	0.560118	0.112176	-0.26999	-0.272577	-0.453712	0.000333468	0.203645	0.79658	0.536007	0.532133	0.30101
0,5U	sb010P0018I01	GT097610	sb010P0018I01		No significant similarity found				1.73535	0.01582	0.370141	-0.690336	0.00466465	0.301851	0.00183806	0.97547	0.473691	0.185811	0.992766	0.558483
0,5U	sb010P0011L13	GT095193	sb010P0011L13		No significant similarity found				1.72609	0.596402	0.345229	0.875391	0.238004	-0.0657207	0.00170749	0.245147	0.498035	0.0918953	0.639763	0.897003
0,5U	sb010P0018N13	GT097738	sb010P0018N13		No significant similarity found				1.70944	0.864038	-0.146586	0.109814	0.418135	0.212718	0.00482755	0.135472	0.796633	0.846877	0.463956	0.708589
0,5U	sb010P0014B07	GT095998	sb010P0014B07		No significant similarity found				1.7024	-1.60838	0.426524	-0.172813	-0.171602	-0.531744	0.0031206	0.00492728	0.428761	0.747486	0.749193	0.325203
0,5U	sb010P0020F01	GT098285	sb010P0020F01		No significant similarity found				1.67414	-0.0273308	0.621029	-0.336211	-0.555776	-0.000613137	0.00239636	0.957376	0.229935	0.512315	0.281561	0.999043
0,5U	sb010P0019C21	GT097865	sb010P0019C21		No significant similarity found				1.66668	0.350108	0.303871	-0.578364	-0.784023	-0.323788	7.55704e-07	0.206605	0.271517	0.0410354	0.00694126	0.241945
0,5U	sb010P0012J14	GT095496	sb010P0012J14	Q5ZM55	Fem-1 homolog b (Gallus gallus)	1e-59	fem1b		1.66651	0.500256	-0.0960011	0.0555128	0.212288	0.0354892	0.000214952	0.218992	0.811371	0.890204	0.598322	0.92967
0,5U	sb010P0024G08	GT099792	sb010P0024G08		No significant similarity found				1.65676	0.0303858	1.52305	0.325981	-0.848756	-0.340058	8.74687e-06	0.92331	3.01267e-05	0.305753	0.0107506	0.28569
0,5U	sb010P0039F13	GT105225	sb010P0039F13		No significant similarity found				1.6468	-0.039117	0.0179852	0.0769267	0.450507	0.40771	8.28841e-05	0.915322	0.961006	0.83441	0.226132	0.272339
0,5U	sb010P0034E14	GT103349	sb010-CL156Contig1	Q6NWJ8	Novel protein similar to UDP-Glucose pyrophosphorylase 2 (Danio rerio)	1e-148	ugp2b		1.64408	-0.769887	0.113354	-0.862295	0.86303	0.0866756	0.00614994	0.178892	0.840906	0.13358	0.133261	0.877995
0,5U	sb010P0037N14	GT104673	sb010P0037N14		No significant similarity found				1.62611	0.187831	-0.287515	-0.243538	-0.144418	0.507381	0.000792051	0.671137	0.516549	0.582336	0.743934	0.255644
0,5U	sb010P0033J02	GT103082	sb010P0033J02		No significant similarity found				1.61886	0.150316	-0.517729	-0.165389	0.604616	-0.191653	0.000138165	0.690116	0.175462	0.660981	0.115475	0.611498
0,5U	sb010P0004L05	GT092722	sb010-CL466Contig1	Q6PHE4	Keratin-like (Danio rerio)	1e-121	krtl		1.6092	0.0196549	2.65574	0.539262	0.42491	0.195437	0.00150106	0.966409	2.41274e-06	0.252878	0.365743	0.675828
0,5U	sb010P0026I15	GT100575	sb010P0026I15		No significant similarity found				1.60631	-0.0618376	-0.14165	-0.591339	0.12892	0.379344	0.00156702	0.894903	0.762327	0.212116	0.7831	0.420072
0,5U	sb010P0042J01	GT106304	sb010P0042J01		No significant similarity found				1.60613	0.0796463	0.0387781	0.180171	0.372796	0.0830817	0.00106136	0.859327	0.931223	0.688782	0.409226	0.853329
0,5U	sb010P0003L03	GT092367	sb010P0003L03		No significant similarity found				1.60283	0.344148	-0.118521	0.841646	0.0794251	-0.429394	0.000344806	0.395725	0.768778	0.0432544	0.843767	0.290831
0,5U	sb010P0023J21	GT099501	sb010P0023J21		No significant similarity found				1.59813	0.35455	0.948586	-0.156012	-0.292872	0.822362	0.00836686	0.537132	0.104898	0.785442	0.609851	0.157656
0,5U	sb010P0022L16	GT099178	sb010P0022L16		No significant similarity found				1.59515	-0.385602	0.140423	0.577021	0.435404	-0.029214	0.00607613	0.482434	0.797439	0.295552	0.428211	0.957394
0,5U	sb010P0035I02	GT103805	sb010P0035I02		No significant similarity found				1.5791	-0.321236	0.0693049	-0.538516	-0.173387	-0.135552	0.00709486	0.562296	0.900262	0.333691	0.75402	0.806423
0,5U	sb010P0017P20	GT097420	sb010P0017P20		No significant similarity found				1.57519	-0.242053	1.26318	0.549853	-1.32838	-0.0136688	0.000278403	0.534584	0.00254781	0.163556	0.0016246	0.971938
0,5U	sb010P0004E03	GT092561	sb010P0004E03		No significant similarity found				1.56439	-0.197971	-0.656874	-0.479592	0.596225	0.175174	0.0037892	0.69517	0.198918	0.345333	0.242523	0.728729
0,5U	sb010P0037P09	GT104714	sb010P0037P09		No significant similarity found				1.55563	-0.294709	0.67181	-0.558281	-0.740636	-0.138145	0.00999072	0.607252	0.245419	0.332818	0.20138	0.809296
0,5U	sb010P0028J14	GT101301	sb010P0028J14		No significant similarity found				1.55416	0.611911	-0.187381	-0.44577	0.544558	0.0555039	3.33225e-05	0.0663931	0.56455	0.175714	0.100459	0.864178
0,5U	sb010P0016M07	GT096986	sb010P0016M07		No significant similarity found				1.54427	-0.78662	0.568297	-0.527634	0.386	-0.100761	0.00526599	0.136817	0.278424	0.313645	0.459361	0.846229
0,5U	sb010P0018H07	GT097593	sb010P0018H07		No significant similarity found				1.53802	-0.202036	0.186969	0.056429	-1.34778	-0.330717	1.78488e-05	0.512329	0.544085	0.854341	0.000107705	0.286216
0,5U	sb010P0033N14	GT103186	sb010P0033N14	Q09HS4	Glutathione peroxidase 2 (Sus scrofa)	6e-25	gpx2		1.5362	-0.51205	-0.603596	-0.146973	-0.234755	0.50843	0.00338115	0.298867	0.222251	0.763753	0.631559	0.302238
0,5U	sb010P0022F14	GT099037	sb010P0022F14		No significant similarity found				1.51788	0.530768	-0.235949	0.349107	0.224832	-0.0170518	0.00235834	0.25632	0.610893	0.452667	0.627734	0.970608
0,5U	sb010P0035C08	GT103668	sb010-CL136Contig1	Q6P5J7	Chloride intracellular channel 4 (Danio rerio)	1e-81	clic4		1.51428	-0.169172	0.953408	0.410145	-1.15057	-0.508581	2.24854e-05	0.583016	0.00377768	0.188248	0.00066748	0.105265
0,5U	sb010P0021C07	GT098593	sb010P0021C07		No significant similarity found				1.50891	-0.383873	1.32422	-0.543032	0.00654173	-0.823974	2.32929e-06	0.153536	1.78845e-05	0.0468381	0.980277	0.00365657
0,5U	sb010P0044N14	GT107119	sb010P0044N14	C1C4F2	Transposable element Tc1 transposase (Rana catesbiana)	6e-10	tc1a		1.50877	1.10748	0.0180285	0.476472	0.92177	0.203953	0.00914445	0.0499664	0.973742	0.38719	0.0996384	0.709926
0,5U	sb010P0023N02	GT099576	sb010P0023N02		No significant similarity found				1.49703	0.564478	-0.379538	-0.274091	0.0832724	0.0318068	0.0086949	0.299577	0.483455	0.612145	0.877354	0.952987
0,5U	sb010P0016N13	GT097015	sb010P0016N13		No significant similarity found				1.49619	0.700241	0.699852	-0.15655	0.886455	-0.082583	0.00208728	0.126629	0.126833	0.728117	0.0557423	0.854398
0,5U	sb010P0015K13	GT096581	sb010P0015K13		No significant similarity found				1.48473	0.281901	0.222265	-0.317982	0.43064	0.757662	0.00252423	0.537875	0.626779	0.48749	0.348599	0.103993
0,5U	sb010P0036G01	GT104126	sb010P0036G01		No significant similarity found				1.48348	0.107704	-0.0891661	0.380586	0.44951	-0.237245	0.00211253	0.809548	0.841828	0.39691	0.318118	0.596156
0,5U	sb010P0031M14	GT102437	sb010P0031M14	A3KQJ7	Novel KRAB box and zinc finger, C2H2 type domain containing protein (Mus musculus)	5e-46	100043914		1.48087	0.457975	-0.0867288	-0.377391	0.557008	-0.454822	0.00921879	0.397536	0.872012	0.484902	0.3048	0.400757
0,5U	sb010P0008A14	GT093895	sb010P0008A14		No significant similarity found				1.47268	0.0855876	0.319099	-0.422286	0.163895	-0.270071	0.000362651	0.818036	0.39357	0.260928	0.659882	0.469518
0,5U	sb010P0033N17	GT103189	sb010-CL437Contig1	Q0ZBS1	Macrophage migration inhibitory factor (Fundulus heteroclitus)	1e-60	mif		1.47167	-0.344729	-0.411855	-0.229603	0.65614	0.0662525	1.45576e-05	0.37137	0.654483	0.728357	0.0188047	0.718354
0,5U	sb010P0015E04	GT096433	sb010P0015E04		No significant similarity found				1.43938	-0.270919	-0.231496	-0.503728	0.253476	0.0723112	0.0044474	0.568377	0.625709	0.29189	0.593419	0.878694
0,5U	sb010P0015J01	GT096547	sb010P0015J01	B3TNC7	Stanniocalcin 2-B (Tetraodon nigroviridis)	1e-61	stc2b		1.42976	1.04424	0.238655	0.0161696	0.376975	0.449807	0.00190253	0.0189263	0.575841	0.969687	0.378608	0.294708
0,5U	sb010P0026C03	GT100425	sb010P0026C03		No significant similarity found				1.42241	0.238396	-0.504204	0.810211	0.272411	-0.275871	0.00262846	0.588086	0.255801	0.0722342	0.536278	0.531145
0,5U	sb010P0015P08	GT096692	sb010-CL304Contig1	Q27R93	NAD(P)H dehydrogenase quinone 1 (Fundulus heteroclitus)	1e-151	nqo1		1.41843	-0.276557	0.189046	0.803687	-1.02434	0.0977887	0.00414348	0.285572	0.892117	0.0619583	0.00604208	0.657449
0,5U	sb010P0006A02	GT093179	sb010P0006A02		No significant similarity found				1.39956	0.106796	-0.0328267	-0.412091	-0.242742	0.0814315	0.00682799	0.826647	0.946311	0.400557	0.619192	0.867357
0,5U	sb010P0030N20	GT102100	sb010-CL306Contig1	Q7SXJ0	Galectin 1-like 3 (Danio rerio)	7e-32	lgals2b		1.39474	0.10757	1.52981	0.963232	-1.14191	-0.00323026	0.0044378	0.814739	0.00204179	0.042316	0.0174498	0.994383
0,5U	sb010P0040C08	GT105521	sb010P0040C08	Q802F7	Thioredoxin reductase TrxR1 (Danio rerio)	8e-28	txnrd1		1.38755	0.207591	0.612158	0.512814	-1.33501	0.14311	0.00440741	0.649554	0.185705	0.26562	0.00592631	0.753891
0,5U	sb010P0023N10	GT099584	sb010P0023N10		No significant similarity found				1.38533	0.380542	-0.509105	0.0487256	-1.16098	-0.303865	0.00155582	0.348823	0.212545	0.903856	0.0067033	0.453258
0,5U	sb010P0028O13	GT101408	sb010P0028O13		No significant similarity found				1.38531	1.04047	0.341751	0.579697	-0.238289	0.0569596	0.00929374	0.0456561	0.499371	0.255079	0.637023	0.910045
0,5U	sb010P0036B21	GT104032	sb010P0036B21		No significant similarity found				1.37274	0.449301	0.165405	-0.0243073	-0.279393	-0.137102	0.0082972	0.363691	0.736635	0.960547	0.570624	0.780365
0,5U	sb010P0021K21	GT098791	sb010P0021K21		No significant similarity found				1.36589	-0.515874	-0.0491342	-0.0382036	-0.975751	0.492101	0.000233512	0.127097	0.882321	0.908362	0.00572929	0.144916
0,5U	sb010P0021P08	GT098897	sb010P0021P08	Q8IXX5	Transmembrane protein 183A (Homo sapiens)	4e-79	tmem183a		1.35841	-0.432214	0.706628	0.406597	-0.721418	1.16284	0.00542206	0.349394	0.130386	0.378315	0.122811	0.0156094
0,5U	sb010P0015G15	GT096491	sb010-CL611Contig1	Q7SYA9	Calpain 1 large subunit a (Danio rerio)	6e-52	capn1a		1.3574	0.31193	-0.986286	0.172923	0.783721	-0.0791483	0.00212773	0.0183483	0.135161	0.00503101	0.0310919	0.331364
0,5U	sb010P0015A02	GT096341	sb010P0015A02	Q6DBS5	Dehydrogenase/reductase (SDR family) member 3 (Danio rerio)	7e-66	dhrs3a		1.35204	0.148268	0.0400517	-0.312336	0.798454	0.114855	0.00402931	0.73605	0.927386	0.479008	0.0764622	0.793925
0,5U	sb010P0026F19	GT100508	sb010P0026F19		No significant similarity found				1.3519	-0.185443	0.577357	-0.17508	-0.839307	-0.610949	0.000108836	0.548902	0.0684307	0.571335	0.00994646	0.0545677
0,5U	sb010P0008C01	GT093928	sb010-CL835Contig1	Q7ZWC0	Microtubule-associated protein 1-light chain 3C (Danio rerio)	5e-57	map1-lc3Cc		1.34716	0.304188	0.308913	0.489593	0.741074	-0.352285	0.000672831	0.401069	0.393875	0.180331	0.0463215	0.331728
0,5U	sb010P0004G15	GT092617	sb010P0004G15		No significant similarity found				1.34461	-0.409341	0.48956	0.255595	0.186607	-0.206562	0.00773296	0.393084	0.308261	0.592538	0.695699	0.665131
0,5U	sb010P0019A13	GT097809	sb010P0019A13	Q8VCR0	Rxrb protein retinoid X receptor beta (Mus musculus)	5e-22	rxrb		1.34325	0.0947936	0.618497	0.0103098	-0.104746	-0.0338985	0.00708688	0.840297	0.194428	0.982509	0.823804	0.942536
0,5U	sb010P0021J13	GT098761	sb010P0021J13		No significant similarity found				1.34077	0.803135	0.0944033	0.604444	0.313734	-0.108663	0.00714347	0.0946881	0.840828	0.204161	0.505861	0.817201
0,5U	sb010P0011B09	GT094974	sb010P0011B09		No significant similarity found				1.32747	0.770322	0.158957	-0.546927	-0.290174	-0.224861	0.00449406	0.0855168	0.716611	0.216804	0.508598	0.607987
0,5U	sb010P0023N05	GT099579	sb010-CL969Contig1	Q802G3	Glutathione peroxidase (Danio rerio)	1e-81	gpx1a		1.32515	-0.837737	0.0449359	-0.859821	0.0654963	-0.271798	0.000701425	0.0238529	0.899498	0.0206519	0.85397	0.446969
0,5U	sb010P0041P02	GT106075	sb010-CL322Contig1	Q330H8	Lipoprotein lipase (Sparus aurata)	1e-117	lpl		1.32485	0.285934	0.166926	0.437086	-0.741484	-0.723074	0.00750143	0.541993	0.72132	0.353146	0.119827	0.128943
0,5U	sb010P0002F02	GT091926	sb010P0002F02		No significant similarity found				1.31177	1.00295	-0.027569	-0.360445	0.154088	-0.20901	0.00126775	0.0108967	0.941198	0.338361	0.680527	0.576934
0,5U	sb010P0033M05	GT103154	sb010P0033M05		No significant similarity found				1.30554	-0.437275	-0.186974	-0.33145	-0.251678	0.311093	0.00421658	0.309538	0.661783	0.439548	0.556459	0.467904
0,5U	sb010P0038J08	GT104941	sb010P0038J08		No significant similarity found				1.29936	0.0953368	0.83963	-0.608147	-1.24084	-0.010716	0.00578845	0.829494	0.0649055	0.175691	0.0080874	0.980681
0,5U	sb010P0006B02	GT093202	sb010-CL2171Contig1	Q7ZUD7	Component of oligomeric golgi complex 2 (Danio rerio)	2e-23	cog2		1.29822	0.421752	-0.265708	0.203863	0.656379	-0.161414	0.00435104	0.325961	0.534125	0.632921	0.130398	0.705115
0,5U	sb010P0016M06	GT096985	sb010-CL2312Contig1	B5X9C6	Aldose reductase (Salmo salar)	3e-83	aldr		1.29749	-0.303056	-0.412038	-1.17764	0.49739	-0.250095	0.00119832	0.412091	0.266922	0.0028815	0.182122	0.497749
0,5U	sb010P0021O16	GT098881	sb010P0021O16		No significant similarity found				1.29726	0.122557	-0.0186652	0.263571	0.197655	-0.0373304	7.62558e-05	0.670804	0.948313	0.363148	0.494023	0.896854
0,5U	sb010P0015G14	GT096490	sb010-CL1113Contig1	Q4V973	Ubiquitin specific protease 5 (Danio rerio)	4e-54	usp5		1.29493	0.72676	-0.560165	-0.0481259	0.894893	0.107904	0.000524033	0.0379194	0.104827	0.886844	0.0119349	0.749845
0,5U	sb010P0042N01	GT106388	sb010P0042N01	Q6GMI8	Small glutamine-rich tetratricopeptide repeat (TPR)-containing, alpha (Danio rerio)	4e-69	sgta		1.27757	0.93277	0.321026	-0.383487	0.105683	0.277156	0.0032028	0.0264163	0.428846	0.345626	0.793615	0.494028
0,5U	sb010P0033I02	GT103058	sb010P0033I02		No significant similarity found				1.27069	0.11665	0.0213008	-0.355051	0.373769	-0.00761436	0.00727632	0.794	0.96195	0.428806	0.405126	0.986394
0,5U	sb010P0003A16	GT092163	sb010-CL1560Contig1	A6BLM9	Transposase (Oryzias latipes)	0.001	tpase		1.26709	-0.0539247	-0.119262	-0.428481	0.611452	0.143085	0.00425168	0.896535	0.773768	0.305474	0.147053	0.730269
0,5U	sb010P0027F08	GT100860	sb010P0027F08	C0PU50	Myosin-9 (Salmo salar)	4e-75	myh9		1.26387	0.152341	0.718465	-0.33757	-0.135824	-0.117486	0.00370129	0.708143	0.0844155	0.408844	0.738499	0.772708
0,5U	sb010P0001O19	GT091798	sb010P0001O19		No significant similarity found				1.26366	-0.617343	0.0616272	0.37853	-0.278869	-0.60048	0.00493174	0.149668	0.883753	0.372113	0.50961	0.160742
0,5U	sb010P0017E02	GT097157	sb010P0017E02	Q1JPT2	Plakophilin-like (Danio rerio)	3e-22	pkp3		1.25976	0.532521	-0.113984	-0.388933	0.38498	-0.113615	0.00407449	0.199933	0.781151	0.346274	0.351129	0.78184
0,5U	sb010P0005I04	GT093002	sb010P0005I04		No significant similarity found				1.25738	-0.319939	-0.408516	-0.523869	-0.228296	-0.23515	0.00647353	0.463704	0.350752	0.233514	0.6003	0.589453
0,5U	sb010P0039H02	GT105262	sb010P0039H02		No significant similarity found				1.2558	1.0164	0.335112	0.989096	0.0659213	-0.779844	0.00951385	0.0326545	0.46678	0.0372731	0.885707	0.0962599
0,5U	sb010P0007F10	GT093648	sb010P0007F10		No significant similarity found				1.25243	0.475346	-0.707689	0.227291	-0.838066	-0.704794	0.000531263	0.153292	0.0369417	0.489292	0.0147407	0.0376693
0,5U	sb010P0011O01	GT095245	sb010P0011O01		No significant similarity found				1.25112	0.809632	-0.274466	0.282283	0.203613	-0.0885792	0.00165741	0.0333217	0.456248	0.443639	0.579709	0.80924
0,5U	sb010P0016O08	GT097032	sb010P0016O08		No significant similarity found				1.25035	0.0135672	0.0846438	0.059662	-0.374748	0.381911	0.000209989	0.964058	0.778737	0.842964	0.218805	0.210336
0,5U	sb010P0030K01	GT102015	sb010P0030K01		No significant similarity found				1.24834	0.490294	0.501134	0.2563	0.631597	0.0585311	0.00817924	0.276119	0.26584	0.566481	0.163193	0.895588
0,5U	sb010P0016G13	GT096854	sb010P0016G13		No significant similarity found				1.24708	0.728133	0.00190816	-0.397593	0.476087	-0.320787	0.0027141	0.0666792	0.99606	0.307579	0.223442	0.409036
0,5U	sb010P0012C09	GT095335	sb010P0012C09		No significant similarity found				1.24083	1.45117	0.804969	0.518697	-0.431837	-0.0504828	0.00949998	0.00288803	0.0828235	0.257067	0.343887	0.911271
0,5U	sb010P0015J13	GT096558	sb010-CL518Contig1	Q6P5I8	Golgi membrane protein SB140 (Danio rerio)	1e-79	yipf5		1.23854	0.224953	-0.0447548	0.0778004	0.306416	0.479704	0.00240427	0.55335	0.905872	0.837174	0.420543	0.210665
0,5U	sb010P0014O06	GT096298	sb010P0014O06		No significant similarity found				1.23578	-0.304727	1.66446	-0.501193	0.792709	-0.701519	0.00394829	0.448987	0.00020915	0.216558	0.054785	0.0872248
0,5U	sb010P0035D02	GT103685	sb010P0035D02	Q6P9P4	Potential kinesin family member 4 (Danio rerio)	4.8	zgc:66125		1.23365	0.497001	0.0954897	1.34141	0.170392	-0.327281	0.00677424	0.251862	0.824008	0.00354852	0.691739	0.447838
0,5U	sb010P0006H21	GT093348	sb010-CL927Contig1	A7YIG9	Annexin A5 (Oreochromis niloticus)	1e-150	anxa5		1.23311	-0.559259	0.828531	-0.599398	-0.0556645	-0.144341	0.00103541	0.111243	0.0210819	0.0887623	0.871502	0.675267
0,5U	sb010P0031J22	GT102375	sb010P0031J22	Q803G9	ZW10 homolog, centromere/kinetochore protein (Drosophila) (Danio rerio)	6e-90	zw10		1.22459	0.175687	-0.429428	0.494635	0.546066	0.185613	0.00909411	0.692826	0.337233	0.270136	0.224416	0.676473
0,5U	sb010P0015P07	GT096691	sb010-CL1999Contig1	Q5ZKP4	Trafficking protein particle complex 2 (Gallus gallus)	7e-73	trappc2		1.22261	-0.665455	0.16062	0.4214	-0.293422	0.0402637	0.00034738	0.0367103	0.602248	0.176888	0.343476	0.895845
0,5U	sb010P0025F02	GT100126	sb010P0025F02		No significant similarity found				1.21103	0.576348	-0.143374	0.372638	-0.210646	-0.346398	0.00481717	0.158896	0.722046	0.357966	0.601654	0.392388
0,5U	sb010P0015N13	GT096651	sb010P0015N13		No significant similarity found				1.21045	0.375139	0.144276	0.508041	-0.470853	-0.272331	0.00512411	0.358364	0.72238	0.216073	0.250787	0.503564
0,5U	sb010P0010H14	GT094764	sb010P0010H14		No significant similarity found				1.20973	0.378312	0.106866	0.724894	0.594112	-0.414914	0.0073078	0.376737	0.801713	0.0955796	0.168887	0.332928
0,5U	sb010P0011M12	GT095212	sb010-CL68Contig1	Q8AV65	Ubiquitin C-terminal hydrolase (Oreochromis niloticus)	1e-103	uch-l1		1.20424	-0.32378	0.545335	0.218808	-0.731943	0.0300762	0.00318294	0.24962	0.316395	0.539912	0.0359191	0.946151
0,5U	sb010P0012F21	GT095413	sb010P0012F21		No significant similarity found				1.20062	0.60287	-0.23724	0.282485	-0.66314	0.233313	1.33399e-05	0.0145986	0.317005	0.23501	0.007777	0.324957
0,5U	sb010P0017O18	GT097397	sb010P0017O18		No significant similarity found				1.19924	0.151773	0.601453	-0.509859	0.0834951	-0.8275	0.00106939	0.651738	0.0804619	0.135751	0.803683	0.018452
0,5U	sb010P0017C19	GT097130	sb010P0017C19	Q3ZLF4	Ferritin lower subunit (Oreochromis mossambicus)	5e-81	ftl		1.19822	0.16195	-0.912145	0.0947594	0.0835469	0.0666914	0.00686004	0.698499	0.0350932	0.820562	0.841479	0.873141
0,5U	sb010P0012B13	GT095316	sb010P0012B13		No significant similarity found				1.19748	0.117112	0.551468	0.335879	0.419698	0.252857	0.00940893	0.788606	0.212174	0.443785	0.33986	0.563472
0,5U	sb010P0014J06	GT096182	sb010P0014J06	Q502T3	Novel protein similar to vertebrate coiled-coil-helix-coiled-coil-helix domain containing 3 (Danio rerio)	9e-29	chchd3		1.18889	0.182709	0.289306	-0.0488218	-0.0139648	-0.272632	0.00135854	0.593139	0.399153	0.886234	0.967352	0.426588
0,5U	sb010P0009P21	GT094603	sb010-CL395Contig1	Q4ZH88	Peroxiredoxin 1 (Anoplopoma fimbria)	1e-106	prdx1		1.18755	-0.327723	0.21227	0.537648	-1.0932	-0.0332526	0.0013633	0.339938	0.53479	0.121869	0.00286574	0.922307
0,5U	sb010P0036N14	GT104302	sb010P0036N14		No significant similarity found				1.18545	0.300476	0.0186684	-0.0365769	0.122791	-0.125826	0.00270426	0.415651	0.959453	0.920657	0.738296	0.732085
0,5U	sb010P0031F02	GT102265	sb010P0031F02		No significant similarity found				1.17997	-0.166763	0.51724	0.292241	0.390873	0.0777192	0.00606113	0.68045	0.20663	0.471691	0.337288	0.847629
0,5U	sb010P0006L19	GT093430	sb010P0006L19		No significant similarity found				1.17732	-0.0941548	0.294459	0.450193	-0.566401	-0.602671	0.00330706	0.801068	0.432734	0.233373	0.136302	0.113766
0,5U	sb010P0006H09	GT093337	sb010P0006H09		No significant similarity found				1.17569	-0.0840437	0.585681	0.159651	-0.509813	-0.0932008	0.00296058	0.819457	0.118666	0.664937	0.17239	0.8002
0,5U	sb010P0037M07	GT104642	sb010P0037M07		No significant similarity found				1.17547	-0.64022	0.785843	-1.02273	0.15968	-0.756475	0.00970706	0.143774	0.0751578	0.0227263	0.710995	0.0861468
0,5U	sb010P0003E15	GT092243	sb010P0003E15		No significant similarity found				1.17044	0.0925625	-0.217291	-0.775549	0.354306	0.0577355	0.00630644	0.818524	0.590851	0.0615119	0.382512	0.886171
0,5U	sb010P0028L08	GT101338	sb010P0028L08	Q58EK8	Lectin, mannose-binding, 1 (Danio rerio)	3e-46	lman1		1.166	0.015849	0.712557	-0.372918	-0.876518	-0.312407	0.00411666	0.966732	0.0679294	0.330088	0.0266417	0.413508
0,5U	sb010P0014C19	GT096033	sb010P0014C19		No significant similarity found				1.15746	0.0372491	-0.25152	-0.316702	-0.470037	-0.46818	0.000161937	0.891381	0.359642	0.250558	0.09208	0.0933156
0,5U	sb010P0009P07	GT094589	sb010P0009P07	P18734	Gastrula zinc finger protein XlCGF67.1 (Xenopus laevis)	2e-10	xicgf67.1		1.15411	0.423945	0.0488356	0.475767	-0.372219	-0.683513	0.00165841	0.215824	0.885253	0.166146	0.275841	0.0501574
0,5U	sb010P0017C20	GT097131	sb010P0017C20		No significant similarity found				1.15005	-0.0553321	0.55706	-0.228391	-0.156942	-0.0578602	0.00146151	0.867902	0.101203	0.493904	0.637623	0.861928
0,5U	sb010P0004O18	GT092797	sb010P0004O18	Q6KB53	ST3 beta-galactoside alpha-2,3-sialyltransferase 4 (Danio rerio)	2e-46	st3gal4		1.14524	0.0336429	1.47771	-0.47989	0.438706	-0.406949	0.00108887	0.916587	5.79032e-05	0.141987	0.178256	0.210868
0,5U	sb010P0036P19	GT104354	sb010-CL1066Contig1	Q28D22	RNA binding motif protein 5 (Xenopus tropicalis)	3e-95	rbm5		1.13974	-0.301463	0.500843	0.472947	-1.29808	-0.302047	0.00459038	0.425781	0.189631	0.214816	0.0015054	0.424893
0,5U	sb010P0026G20	GT100532	sb010-CL775Contig1	Q0PR73	Peroxiredoxin 6 (Ictalurus punctatus)	1e-102	prdx6		1.13688	-0.393594	0.649917	0.397119	-0.486665	-0.00734897	0.00820839	0.336289	0.116836	0.332042	0.236281	0.98557
0,5U	sb010P0028I18	GT101283	sb010-CL2302Contig1	Q7ZTY5	Eukaryotic translation initiation factor 2B, subunit 3 gamma (Danio rerio)	4e-62	eif2b3		1.13271	-0.211665	-0.468085	-0.457615	0.0819885	-0.454632	0.00325741	0.55621	0.197831	0.207786	0.819269	0.210691
0,5U	sb010P0008N07	GT094180	sb010P0008N07		No significant similarity found				1.12975	0.00291714	0.497666	-0.21467	0.397933	-0.0967859	0.000811533	0.992434	0.112891	0.486989	0.201708	0.753248
0,5U	sb010P0021E09	GT098640	sb010P0021E09		No significant similarity found				1.12957	0.0829794	0.0469353	-0.31348	-0.0102757	-0.191338	0.00562939	0.828665	0.90255	0.4159	0.978612	0.618332
0,5U	sb010P0036J01	GT104195	sb010P0036J01		No significant similarity found				1.12872	0.475737	-0.112055	-0.0129873	0.558553	-0.167392	0.00758448	0.238257	0.778922	0.974029	0.167904	0.675195
0,5U	sb010P0022I16	GT099109	sb010P0022I16	XP_856448	NOP2/Sun domain family, member 2 (Canis familiaris)	4e-30	nsun2		1.12774	-0.5463	-0.241059	-1.08427	0.578249	-0.29224	0.00921621	0.18867	0.557522	0.011965	0.164791	0.477615
0,5U	sb010P0021B08	GT098574	sb010P0021B08		No significant similarity found				1.12212	0.259964	0.556721	0.0974974	-0.954247	-0.337314	0.000812048	0.397628	0.0757087	0.74988	0.00357268	0.274251
0,5U	sb010P0033J07	GT103087	sb010P0033J07		No significant similarity found				1.11458	-0.135892	0.929299	0.268862	0.0327132	-0.635497	0.00423742	0.709643	0.0151047	0.462759	0.928505	0.0885784
0,5U	sb010P0017O06	GT097387	sb010P0017O06	B2Z449	Cystatin B (Paralichthys olivaceus)	6e-32	cstb		1.11021	0.115202	-0.183697	-0.317223	0.853091	-0.204859	1.29593e-05	0.596433	0.40007	0.150611	0.000395024	0.348679
0,5U	sb010P0019E18	GT097908	sb010-CL1358Contig1	Q7T3S8	Necdin-like 2 (Danio rerio)	3e-86	ndnl2		1.10398	-0.390326	-0.437603	-0.55168	-0.239119	-0.478228	0.00440599	0.28648	0.233168	0.135367	0.511393	0.193566
0,5U	sb010P0009J06	GT094448	sb010-CL1405Contig1	Q99JC0	rRNA promoter binding protein (Rattus norvegicus)	7e-25	ribin		1.10255	0.0522055	0.239671	-0.152941	-0.137541	-0.116397	0.000112857	0.83614	0.34561	0.545592	0.586563	0.645135
0,5U	sb010P0019J14	GT098022	sb010P0019J14		No significant similarity found				1.09675	0.348672	0.113592	-0.0157966	0.377955	0.0158637	0.00340197	0.321745	0.745116	0.963912	0.283431	0.963758
0,5U	sb010P0035B07	GT103646	sb010P0035B07	A4D207	Sorting nexin 8 (Homo sapiens)	4e-67	snx8		1.09494	0.648016	0.674892	-0.383939	-0.161797	-0.3984	0.00699109	0.0975769	0.0850101	0.319465	0.672819	0.301868
0,5U	sb010P0044F20	GT106946	sb010P0044F20	Q28FB9	THO complex 4 (Xenopus tropicalis)	5e-18	thoc4		1.09037	0.721968	0.689792	0.240391	-0.371649	-0.351668	0.0029102	0.0404934	0.0496602	0.482134	0.279788	0.305987
0,5U	sb010P0004J21	GT092690	sb010P0004J21		No significant similarity found				1.08781	-0.047766	0.0271503	0.113998	-0.424358	0.225948	0.0029081	0.888238	0.936326	0.737512	0.217363	0.507621
0,5U	sb010P0011E08	GT095035	sb010P0011E08		No significant similarity found				1.08586	-0.21233	-0.394822	-0.294979	-0.216244	-0.410707	0.000725271	0.469688	0.183205	0.317039	0.46161	0.166687
0,5U	sb010P0006F05	GT093290	sb010P0006F05		No significant similarity found				1.08485	0.203868	-0.197116	0.13309	-0.0573475	-0.131028	0.00114288	0.506445	0.520532	0.663851	0.851271	0.668733
0,5U	sb010P0008O14	GT094210	sb010P0008O14	Q7ZTT6	Solute carrier family 25 (mitochondrial carrier: glutamate), member 22 (Danio rerio)	4e-27	slc25a22		1.08358	0.400867	0.0292638	0.185638	0.262085	-0.668273	0.000791728	0.179493	0.920813	0.529559	0.376254	0.028934
0,5U	sb010P0027O21	GT101062	sb010P0027O21		No significant similarity found				1.08298	0.789287	0.407512	0.2162	-0.682912	-0.00653383	0.00272588	0.0240788	0.230231	0.521009	0.0487079	0.984474
0,5U	sb010P0008J03	GT094089	sb010P0008J03		No significant similarity found				1.07979	0.261561	-0.108404	0.110144	-0.233841	-0.392269	0.00724085	0.491921	0.775088	0.771582	0.53863	0.304933
0,5U	sb010P0015M20	GT096635	sb010P0015M20		No significant similarity found				1.0769	-0.563225	-0.260862	-0.664012	0.050208	0.423092	0.00291688	0.101459	0.440451	0.0554298	0.881428	0.214345
0,5U	sb010P0031C14	GT102209	sb010P0031C14		No significant similarity found				1.07492	-0.0914696	0.238046	0.163728	1.00096	0.819505	0.00848086	0.812756	0.538643	0.671874	0.0135799	0.0401528
0,5U	sb010P0035N07	GT103927	sb010P0035N07		No significant similarity found				1.0735	0.152067	0.895655	-0.919275	0.833524	-0.0435847	0.0090852	0.69646	0.0270189	0.0235078	0.0386228	0.910875
0,5U	sb010P0013F09	GT095746	sb010-CL484Contig1	Q19R73	Protein arginine methyltransferase 1 (Paralichthys olivaceus)	1e-126	prmt1		1.0665	-0.0123448	-0.164018	0.105458	-0.360765	0.165333	2.12611e-05	0.954355	0.449031	0.625513	0.101609	0.445437
0,5U	sb010P0007G06	GT093668	sb010P0007G06		No significant similarity found				1.06547	-0.169003	0.0731729	0.0396542	0.559946	-0.0187702	6.91006e-05	0.473303	0.755401	0.865863	0.0222049	0.936261
0,5U	sb010P0033O04	GT103200	sb010P0033O04		No significant similarity found				1.06309	0.238254	-0.0461867	0.504801	-0.321439	-0.102437	0.007182	0.524182	0.90143	0.181997	0.39143	0.783652
0,5U	sb010P0031F14	GT102277	sb010P0031F14	P58501	GC-rich sequence DNA-binding factor homolog (Mus musculus)	8e-49	gcfc		1.05941	0.720172	-0.174948	0.379311	0.268071	-0.061876	0.00905191	0.0679018	0.64924	0.327003	0.486824	0.87202
0,5U	sb010P0001N09	GT091767	sb010P0001N09		No significant similarity found				1.05793	0.107062	-0.205806	0.288009	0.172755	0.360212	0.000772119	0.709116	0.474628	0.318919	0.547925	0.214577
0,5U	sb010P0029G20	GT101586	sb010P0029G20		No significant similarity found				1.05253	-0.0585175	0.523249	0.319476	-0.922971	-0.355049	0.0028916	0.858691	0.118407	0.334526	0.00798718	0.28433
0,5U	sb010P0010E16	GT094706	sb010P0010E16		No significant similarity found				1.0513	-0.0356982	-0.232413	-0.729574	0.471639	-0.0543551	0.00884458	0.92512	0.541782	0.061804	0.219853	0.886217
0,5U	sb010P0013J20	GT095841	sb010P0013J20		No significant similarity found				1.04688	0.103225	0.496799	-0.484037	-0.199904	0.0256106	0.00209488	0.743292	0.121754	0.131265	0.526901	0.935188
0,5U	sb010P0042F21	GT106233	sb010P0042F21		No significant similarity found				1.04679	0.859757	0.323119	-0.347773	-0.444263	-0.100021	4.35802e-05	0.000482285	0.153627	0.125559	0.0530135	0.653985
0,5U	sb010P0008D01	GT093950	sb010-CL442Contig1	Q7ZU46	Heat shock protein 4 (Danio rerio)	2e-51	hsp4		1.04647	0.220162	0.0252464	0.174596	-0.0278161	-0.378771	0.0003	0.198	0.99	0.43	0.91	0.22
0,5U	sb010P0020K20	GT098422	sb010P0020K20		No significant similarity found				1.04647	0.220162	0.0252464	0.174596	-0.0278161	-0.378771	5.01264e-05	0.331539	0.91068	0.44	0.901634	0.0995796
0,5U	sb010P0041A21	GT105771	sb010P0041A21	Q6TH48	Aldehyde dehydrogenase 2b (Danio rerio)	1e-77	aldh2b		1.03469	0.0936941	-0.034634	-0.632078	-0.236453	-0.247255	0.00117737	0.748948	0.905765	0.0369705	0.421321	0.400648
0,5U	sb010P0011C18	GT095004	sb010P0011C18		No significant similarity found				1.02967	-0.181291	0.903462	-0.291538	0.127741	-0.847582	0.00256805	0.568428	0.00720607	0.360987	0.687378	0.0111697
0,5U	sb010P0002I19	GT092002	sb010-CL1993Contig1	P79733	Ribonucleoside-diphosphate reductase subunit M2 (Danio rerio)	5e-97	rrm2		1.02604	-0.592369	-0.195388	-0.472929	0.676367	-0.00451907	0.00514727	0.0924104	0.571121	0.175612	0.0562861	0.989521
0,5U	sb010P0008F01	GT093996	sb010-CL37Contig1	Q6DN21	Calmodulin long form (Carassius auratus)	2e-78	calm		1.02524	0.458912	0.333202	-0.0200342	0.277242	0.338348	0.00717955	0.207624	0.357362	0.955568	0.442836	0.350085
0,5U	sb010P0039M01	GT105377	sb010-CL711Contig1	Q8QGJ4	Hydroxymethylglutaryl-CoA lyase (Fugu rubripes)	3e-86	hmgcl		1.02096	0.272274	-0.254779	0.244308	0.239999	0.557566	0.00959293	0.467597	0.496457	0.514195	0.521595	0.142058
0,5U	sb010P0014H19	GT096149	sb010P0014H19		No significant similarity found				1.01805	0.0436305	0.623423	0.226827	-0.788254	-0.272438	0.00965903	0.906784	0.1015	0.543828	0.0408088	0.466517
0,5U	sb010P0024F02	GT099762	sb010P0024F02		No significant similarity found				1.01421	0.721312	0.00239539	0.208768	0.405952	0.120814	0.0039263	0.0342496	0.994183	0.526524	0.222169	0.713408
0,5U	sb010P0008J09	GT094095	sb010P0008J09		No significant similarity found				1.01347	0.0793871	-0.187513	-0.412687	-0.0472609	-0.28853	0.000475336	0.76229	0.476416	0.122664	0.857031	0.275836
0,5U	sb010P0009G20	GT094392	sb010-CL2000Contig1	Q6DH65	Density-regulated protein (Danio rerio)	2e-75	denr		1.01141	-0.124846	0.0305775	0.0756715	-0.367937	0.209202	0.000637793	0.643207	0.909527	0.778657	0.177749	0.439036
0,5U	sb010P0033O08	GT103204	sb010P0033O08		No significant similarity found				1.0073	0.16815	0.358214	0.445608	-1.23811	-0.371274	0.00191667	0.576127	0.237733	0.144286	0.000226362	0.221434
0,5U	sb010P0017F07	GT097185	sb010-CL1473Contig1	Q6DHJ4	Nuclear receptor binding factor 2 (Danio rerio)	3e-23	nrbf2		1.00461	-0.4063	1.11902	0.181251	-0.283	-0.524924	0.0041632	0.220795	0.00164963	0.581307	0.390845	0.1165
0,5U	sb010P0004G14	GT092616	sb010P0004G14	A8DZA0	Novel protein similar to human RNA binding motif protein 25 (Danio rerio)	6e-85	rbm25		1.00046	0.309158	-0.157229	0.372455	0.165359	-0.0874839	0.00226933	0.312626	0.605418	0.225485	0.586982	0.773439
0,5U	sb010P0041N14	GT106040	sb010P0041N14	Q3HS40	Heat schok protein 40 B member 11 (Paralichthys olivaceus)	8e-86	hsp40b11		0.993033	0.342133	-0.154905	-0.472959	0.873804	0.140225	0.00711973	0.32905	0.656616	0.180204	0.016508	0.687262
0,5U	sb010P0036N06	GT104294	sb010-CL250Contig2	Q67EX5	Alpha-2-macroglobulin (Sparus aurata)	2e-53	a2m		0.989086	-0.477073	-0.0441237	0.17664	0.213227	-0.116937	0.00021012	0.0520194	0.853066	0.460261	0.373677	0.624111
0,5U	sb010P0019C07	GT097851	sb010-CL192Contig1	A0SVQ9	Aspartate aminotransferase (Oncorhynchus tschawytscha)	8e-14	got		0.989005	-0.0909061	0.0380017	-0.121271	-0.254772	-0.0398245	0.0014222	0.750115	0.894014	0.671127	0.374705	0.888964
0,5U	sb010P0017P06	GT097407	sb010P0017P06	D1MGM2	Epiregulin, epidermal growth factor receptor binding (Xiphophorus maculatus)	3e-17	ereg		0.96944	-0.178816	0.261578	0.305838	-0.308665	-0.0591856	0.00522136	0.583903	0.424281	0.351087	0.346715	0.855845
0,5U	sb010P0043K19	GT106695	sb010-CL2027Contig1	C1ITJ7	Aquaporin 3a (Fundulus heteroclitus)	4e-33	aqp3a		0.965434	0.213725	0.0435499	0.454566	-0.282692	0.0784631	0.00701858	0.527921	0.897352	0.18424	0.404907	0.816258
0,5U	sb010P0019F21	GT097935	sb010P0019F21		No significant similarity found				0.964151	0.633278	0.0381737	0.17187	-0.262163	0.453989	0.00151991	0.0295082	0.891576	0.54056	0.352471	0.112113
0,5U	sb010P0022B07	GT098941	sb010-CL369Contig1	Q567Z6	Cysteine-rich PDZ-binding protein (Danio rerio)	6e-53	cript		0.960747	0.0306166	0.463165	-0.241668	-0.337793	-0.000675489	0.000382312	0.900051	0.0645093	0.325186	0.172156	0.997789
0,5U	sb010P0013K19	GT095864	sb010P0013K19	Q9W7D4	Putative uncharacterized protein (Oryzias latipes)	9e-31	-		0.957618	0.0738393	0.033924	0.131048	-0.910439	-0.360216	0.00692475	0.825192	0.919149	0.695303	0.0098555	0.285471
0,5U	sb010P0029J21	GT101654	sb010P0029J21		No significant similarity found				0.95756	0.251813	0.67696	-0.367227	-0.246251	0.341709	0.00701478	0.453939	0.0499362	0.277182	0.463884	0.311333
0,5U	sb010P0028B08	GT101116	sb010P0028B08		No significant similarity found				0.954528	0.188436	0.759103	-0.0301283	-0.375103	0.0379401	0.000239729	0.419972	0.00244907	0.896884	0.113737	0.87037
0,5U	sb010P0034O05	GT103576	sb010P0034O05		No significant similarity found				0.951569	-0.523271	0.224699	0.745766	-0.176659	-0.0843538	0.00142152	0.0636135	0.41532	0.0100153	0.521064	0.758698
0,5U	sb010P0041I11	GT105942	sb010-CL27Contig2	Q6P268	Phosducin-like 3 (Danio rerio)	1e-108	pdcl3		0.950487	0.950487	0.950487	0.950487	0.950487	0.950487	0.002	0.54	0.34	0.21	0.18	0.46
0,5U	sb010P0002K08	GT092032	sb010P0002K08		No significant similarity found				0.949583	0.134765	-0.0521365	0.137582	-0.866038	-0.529995	0.00131031	0.620287	0.847748	0.613024	0.00299277	0.0578963
0,5U	sb010P0022C21	GT098976	sb010P0022C21	Q4S9A8	Chromosome undetermined SCAF14699 (Tetraodon nigroviridis)	2e-47	-		0.945936	-0.0742812	0.0394224	-0.163175	-0.560524	0.00624757	0.00255163	0.798641	0.892264	0.575966	0.0611574	0.982873
0,5U	sb010P0003K19	GT092360	sb010P0003K19		No significant similarity found				0.939675	-0.388661	0.450253	-0.148499	-0.24957	-0.136036	0.00125807	0.15292	0.0995871	0.579734	0.354146	0.611806
0,5U	sb010P0004I21	GT092669	sb010P0004I21		No significant similarity found				0.934498	0.288064	-0.375368	-0.301101	0.0896016	0.0659476	0.00858163	0.394196	0.268796	0.373401	0.789919	0.844504
0,5U	sb010P0033O20	GT103214	sb010P0033O20		No significant similarity found				0.933457	0.0233426	1.04852	0.425788	-0.533027	-0.132602	0.00234815	0.934602	0.000781245	0.141275	0.0681107	0.641676
0,5U	sb010P0029H06	GT101596	sb010P0029H06		No significant similarity found				0.931402	-0.466751	-0.145063	0.413643	-0.749435	-0.3632	0.00640386	0.153313	0.652433	0.204151	0.0252201	0.263475
0,5U	sb010P0011O02	GT095246	sb010P0011O02		No significant similarity found				0.930763	0.395233	-0.185098	0.227115	0.375647	-0.151825	0.0058631	0.218826	0.561016	0.476263	0.241975	0.633182
0,5U	sb010P0011P06	GT095268	sb010P0011P06		No significant similarity found				0.927781	-0.108221	0.265438	-0.100659	-0.64586	-0.161033	0.00134904	0.684578	0.322231	0.705499	0.0201438	0.546176
0,5U	sb010P0017M04	GT097340	sb010-CL474Contig1	Q6PBJ1	Peptidyl-prolyl cis-trans isomerase (Danio rerio)	2e-55	fkbp1b		0.920355	-0.261603	0.134273	0.0353625	-0.0128391	-0.171782	0.000137289	0.226878	0.531577	0.868755	0.952151	0.424417
0,5U	sb010P0044I19	GT107014	sb010P0044I19		No significant similarity found				0.918758	0.151522	0.592532	-0.362061	0.170224	-0.568295	0.00268623	0.594967	0.043752	0.208677	0.550561	0.052523
0,5U	sb010P0007K16	GT093767	sb010P0007K16		No significant similarity found				0.907225	0.346712	-0.307968	0.358923	0.0433444	-0.289083	0.00461594	0.25274	0.308616	0.236759	0.885133	0.338755
0,5U	sb010P0038C07	GT104779	sb010P0038C07		No significant similarity found				0.897999	-0.280907	0.788722	0.289422	-0.357726	-0.619713	0.00555873	0.359024	0.0135965	0.344841	0.244721	0.0483684
0,5U	sb010P0042B20	GT106138	sb010-CL1129Contig1	Q7ZVJ8	Zgc:56719 (Danio rerio)	6e-47	zgc:56719		0.894151	0.0828141	0.649358	0.116864	-0.770934	-0.423552	0.00281103	0.766125	0.0250248	0.674886	0.00878073	0.134845
0,5U	sb010P0044N07	GT107112	sb010-CL587Contig1	Q6J1M0	Rap 1A2 GTPase (Xenopus laevis)	1e-57	rap1a		0.891239	-0.154333	1.12626	0.380482	0.0959419	-0.611882	0.00819372	0.628576	0.00117854	0.237406	0.763369	0.0617425
0,5U	sb010P0013J21	GT095842	sb010-CL7Contig1	Q6PHJ8	Myosin, light polypeptide 9, like (Danio rerio)	5e-91	myl12.1		0.889906	0.10751	-0.305453	-0.0974463	-0.104566	-0.172848	0.000881041	0.660383	0.216799	0.690363	0.669098	0.480998
0,5U	sb010P0042O05	GT106413	sb010-CL326Contig1	Q568Q7	Stathmin (Danio rerio)	4e-65	stmn1b		0.886883	-0.233224	0.46905	0.369202	0.0835866	-0.137705	0.0016338	0.371991	0.0780145	0.161485	0.74765	0.596595
0,5U	sb010P0004B21	GT092511	sb010P0004B21	Q7T2H0	Glyceraldehyde 3-phosphate dehydrogenase (Dicentrarchus labrax)	1e-15	gapdh		0.885721	0.0931345	-0.392124	0.0479631	-0.127463	-0.0594445	0.00167843	0.720459	0.138392	0.853681	0.624624	0.819228
0,5U	sb010P0014C08	GT096022	sb010-CL930Contig1	Q6P4S8	Integrator complex subunit 1 (Mus musculus)	2e-23	ints1		0.871864	0.438899	0.187324	-0.0112988	-0.317497	-0.267458	0.00993081	0.177005	0.559823	0.971867	0.325433	0.406415
0,5U	sb010P0043O18	GT106784	sb010P0043O18		No significant similarity found				0.861616	0.286991	0.883948	0.219904	-0.194252	-0.686578	0.00116347	0.243298	0.000904169	0.369171	0.426969	0.00772937
0,5U	sb010P0022N09	GT099217	sb010P0022N09		No significant similarity found				0.848205	0.432372	-0.0509367	0.103745	-0.566137	-0.318689	0.00412591	0.124938	0.853885	0.707827	0.0473154	0.25404
0,5U	sb010P0021F08	GT098663	sb010P0021F08		No significant similarity found				0.841291	0.259623	0.116814	0.0359082	0.186097	0.217679	0.0017621	0.299847	0.638582	0.885019	0.455521	0.383497
0,5U	sb010P0008J19	GT094105	sb010-CL585Contig1	C1BIF4	Retinitis pigmentosa 9 protein homolog (Oncorhynchus mykiss)	8e-32	rp9		0.838009	-0.217069	0.393379	-0.129806	0.394641	0.293638	0.00644253	0.455471	0.180525	0.654463	0.179171	0.31446
0,5U	sb010P0026G19	GT100531	sb010P0026G19		No significant similarity found				0.835361	-0.534727	-0.272366	0.0554542	-0.0136015	-0.205501	0.00310183	0.048766	0.304425	0.833047	0.958752	0.436764
0,5U	sb010P0026B08	GT100407	sb010P0026B08		No significant similarity found				0.83057	-0.137301	0.535946	-0.179096	-0.33865	0.351357	0.00431632	0.614821	0.0559942	0.512175	0.219188	0.202792
0,5U	sb010P0020K09	GT098411	sb010P0020K09		No significant similarity found				0.817514	-0.799241	0.634566	-0.685708	0.465742	0.0382216	0.00852389	0.0099474	0.0370222	0.0250126	0.11997	0.896495
0,5U	sb010P0006M21	GT093456	sb010P0006M21		No significant similarity found				0.809035	-0.148855	-0.265441	0.0869317	-0.625373	-0.297884	0.00592818	0.591087	0.340433	0.753339	0.029459	0.285593
0,5U	sb010P0031K21	GT102396	sb010P0031K21		No significant similarity found				0.807335	0.154732	-0.0476652	0.299316	-0.734285	0.0579169	0.00734079	0.586789	0.866755	0.29618	0.0138447	0.838474
0,5U	sb010P0009N22	GT094557	sb010P0009N22		No significant similarity found				0.804657	0.439494	-0.971387	0.267583	0.160212	0.0476022	0.0077222	0.130175	0.00167618	0.351315	0.575115	0.867428
0,5U	sb010P0029J09	GT101643	sb010P0029J09		No significant similarity found				0.790736	-0.0389162	-0.153001	0.258739	-0.154673	-0.0179767	0.00302205	0.87541	0.53876	0.30125	0.534359	0.942254
0,5U	sb010P0017F19	GT097197	sb010P0017F19		No significant similarity found				0.790208	0.0909091	0.189557	0.0563802	-0.331009	0.159347	0.00213224	0.703029	0.42844	0.812964	0.171006	0.505002
0,5U	sb010P0041N10	GT106037	sb010P0041N10		No significant similarity found				0.787931	-0.133482	-0.493177	0.296452	-0.347003	-0.494034	0.00544106	0.616719	0.0710856	0.270027	0.198256	0.0706207
0,5U	sb010P0035D06	GT103689	sb010P0035D06		No significant similarity found				0.781841	-0.277738	0.443067	-0.0930957	-0.0201586	-0.0721909	0.00613168	0.304748	0.10593	0.728899	0.940121	0.788033
0,5U	sb010P0028C19	GT101149	sb010-CL19Contig2	Q6PFJ6	Glutathione S-transferase M (Danio rerio)	1e-107	gstm		0.776481	0.315026	-0.0658388	0.0157652	0.145226	0.101081	0.00702379	0.250918	0.80848	0.953696	0.593557	0.70997
0,5U	sb010P0027K19	GT100979	sb010-CL1406Contig1	A9JR96	WD repeat domain 43 (Danio rerio)	2e-14	wdr43		0.771439	-0.164715	-0.0597593	0.343085	-0.374251	-0.158845	0.00263876	0.491023	0.802061	0.156515	0.123312	0.506488
0,5U	sb010P0014F07	GT096090	sb010-CL2382Contig1	Q6NW73	Myelin protein zero-like 3 (Danio rerio)	6e-66	mpzl3		0.765914	-0.0973058	0.482399	-0.115982	-0.453629	-0.641755	0.00797062	0.721394	0.0840534	0.670939	0.10332	0.0238849
0,5U	sb010P0018C19	GT097489	sb010P0018C19		No significant similarity found				0.761461	0.00421183	-0.145395	-0.143016	-0.491895	-0.0193203	0.00297421	0.985911	0.543333	0.54991	0.0458269	0.935444
0,5U	sb010P0042B21	GT106139	sb010P0042B21		No significant similarity found				0.755987	0.521654	-0.371349	0.273155	-0.804216	0.325729	0.00460515	0.0434018	0.144087	0.278881	0.00277906	0.198355
0,5U	sb010P0017N20	GT097377	sb010P0017N20	Q5RIS6	Novel protein similar to mouse and human importin 4 (Danio rerio)	2e-11	imp4		0.747521	0.0967124	0.0593162	0.132707	-0.292674	0.209406	0.0095047	0.723325	0.828003	0.62743	0.287894	0.445027
0,5U	sb010P0014F19	GT096102	sb010P0014F19		No significant similarity found				0.741967	-0.0446769	0.265958	0.00112767	0.118874	0.0846322	0.00568369	0.859364	0.295643	0.996431	0.637837	0.737305
0,5U	sb010P0018B20	GT097467	sb010P0018B20	Q3ZMH2	Electrogenic Na+ bicarbonate cotransporter (Danio rerio)	1e-12	slc4a4a		0.740502	-0.426975	-0.297275	-0.104305	-1.61198	-0.608578	0.00385723	0.0817388	0.219841	0.663512	1.18834e-07	0.0153509
0,5U	sb010P0033L20	GT103145	sb010-CL42Contig1	Q4T1N0	Chromosome undetermined SCAF10538 (Tetraodon nigroviridis)	1e-18	-		0.724673	-0.0880546	0.0601618	0.320856	-0.461423	-0.0931038	0.00498682	0.716268	0.803778	0.19098	0.0636751	0.700798
0,5U	sb010P0043K08	GT106684	sb010P0043K08	Q6DGL5	Novel protein similar to trafficking protein particle complex 5 (Danio rerio)	6e-93	trappc5l		0.695815	-0.0945247	0.569476	0.240301	-0.27601	-0.00863427	0.00821672	0.70424	0.0276954	0.337532	0.271759	0.972308
0,5U	sb010P0016C21	GT096770	sb010P0016C21		No significant similarity found				0.66965	0.194871	-0.0467286	-0.0113291	-0.69229	0.0581842	0.00891225	0.423418	0.847049	0.962691	0.00705062	0.810228
0,5U	sb010P0013F07	GT095744	sb010P0013F07		No significant similarity found				0.666186	0.395915	0.158313	-0.0836898	-0.251505	-0.154841	0.00261676	0.061155	0.443351	0.684305	0.226565	0.453322
0,5U	sb010P0044G19	GT106969	sb010P0044G19		No significant similarity found				0.631525	0.249378	0.323029	0.118092	-0.690967	-0.544404	0.00348795	0.221703	0.11629	0.559181	0.00158979	0.0104712
0,5U	sb010P0036O08	GT104320	sb010P0036O08		No significant similarity found				0.605948	0.0125466	0.114127	-0.0430021	-0.152157	-0.0264177	0.00737968	0.953103	0.593513	0.840303	0.477481	0.90146
0,5U	sb010P0026F11	GT100500	sb010P0026F11	A9JRZ1	Myosin phosphatase Rho-interacting protein (Danio rerio)	2e-14	mprip		0.474238	0.474238	0.474238	0.474238	0.474238	0.474238	0.002	0.12	0.98	0.23	0.18	0.2319
0,5D	sb010P0044A21	GT106832	sb010P0044A21		No significant similarity found				-0.654939	0.458061	-0.118497	0.0551021	-0.530533	-0.579216	0.00791614	0.056135	0.611592	0.813034	0.0284212	0.0175007
0,5D	sb010P0011O03	GT095247	sb010P0011O03		No significant similarity found				-0.655726	0.23125	0.148976	0.440937	0.535029	-0.362656	0.00755704	0.321906	0.521486	0.0640621	0.0264462	0.124475
0,5D	sb010P0007C05	GT093575	sb010P0007C05		No significant similarity found				-0.688966	0.395904	0.160587	0.0414356	0.444476	-0.150307	0.00193681	0.0610278	0.436643	0.840214	0.0367483	0.466302
0,5D	sb010P0007G15	GT093677	sb010P0007G15		No significant similarity found				-0.706352	0.643686	-0.102905	0.172309	0.11128	-0.291471	0.00991263	0.01778	0.692055	0.508159	0.668496	0.266067
0,5D	sb010P0015K15	GT096583	sb010P0015K15		No significant similarity found				-0.712353	0.356913	-0.248669	0.283743	0.452085	-0.0616804	0.00947181	0.176045	0.342235	0.279522	0.0892728	0.812517
0,5D	sb010P0014N18	GT096288	sb010P0014N18		No significant similarity found				-0.720242	-0.157193	0.335644	-0.291862	-0.0248136	-0.0146899	0.00858657	0.545215	0.201034	0.264709	0.923706	0.954786
0,5D	sb010P0007M21	GT093816	sb010P0007M21		No significant similarity found				-0.734361	-0.082233	-0.391214	0.512332	-1.09167	-0.607075	0.00663041	0.747044	0.131575	0.0511289	0.000143793	0.0223426
0,5D	sb010P0019N06	GT098102	sb010P0019N06		No significant similarity found				-0.748241	-0.264704	0.163362	-0.234913	0.220444	-0.00423239	0.00326374	0.268713	0.492262	0.325326	0.355573	0.985752
0,5D	sb010P0011G14	GT095086	sb010-CL39Contig1	Q1KN67	Fatty acid binding protein 6-like (Oreochromis mossambicus)	6e-30	fabp6		-0.749488	0.291648	-0.0325543	0.378658	0.398491	-0.0684201	0.00792996	0.278418	0.902808	0.161985	0.141763	0.797529
0,5D	sb010P0008M21	GT094173	sb010P0008M21		No significant similarity found				-0.750463	0.212382	-0.233311	-0.417881	-0.387334	-0.539134	0.00537842	0.404057	0.359887	0.105966	0.132908	0.0395594
0,5D	sb010P0024G06	GT099790	sb010P0024G06		No significant similarity found				-0.76598	-0.198195	0.539662	0.797264	-0.950828	-0.767114	0.00407053	0.428889	0.0366342	0.00292934	0.000546807	0.00402267
0,5D	sb010P0003K06	GT092349	sb010P0003K06		No significant similarity found				-0.766749	-0.333943	0.187267	-0.118498	0.144966	-0.224449	0.00389994	0.184651	0.452598	0.633678	0.560244	0.368937
0,5D	sb010P0014G05	GT096112	sb010P0014G05		No significant similarity found				-0.77036	0.18802	0.251209	-0.190348	0.671838	-0.150545	0.00128309	0.39496	0.257856	0.389202	0.00423793	0.494912
0,5D	sb010P0004K20	GT092713	sb010P0004K20		No significant similarity found				-0.774441	0.185379	0.45152	0.0605432	-0.435493	0.0911996	0.00703752	0.49532	0.102748	0.823198	0.115019	0.736569
0,5D	sb010P0024K04	GT099881	sb010P0024K04		No significant similarity found				-0.781162	-0.177954	0.139242	0.232285	-0.248079	-0.480051	0.00549572	0.502171	0.599012	0.382245	0.351137	0.076478
0,5D	sb010P0035K15	GT103864	sb010P0035K15		No significant similarity found				-0.78753	-0.078494	-0.110149	0.498608	0.0607713	-0.393692	0.0099794	0.786481	0.704014	0.0923918	0.833847	0.180252
0,5D	sb010P0022O04	GT099236	sb010-CL293Contig1	B5DGJ1	Proteasome subunit beta type (Salmo salar)	6e-92	psmb3		-0.78887	-0.100172	0.0186247	-0.0730624	-0.0887044	-0.381472	0.0040862	0.696889	0.942198	0.776206	0.730079	0.144302
0,5D	sb010P0016N10	GT097012	sb010P0016N10	C3KI73	Iron-sulfur cluster assembly enzyme ISCU, mitochondrial (Anoplopoma fimbria)	6e-78	iscu		-0.793226	0.0180331	-0.170425	0.212915	0.206485	0.33905	0.00338006	0.943024	0.500933	0.401397	0.415612	0.185172
0,5D	sb010P0006B10	GT093209	sb010P0006B10		No significant similarity found				-0.797846	0.22918	-0.242072	0.326433	-0.452017	-0.0542672	0.00814264	0.423412	0.398083	0.25666	0.119615	0.848939
0,5D	sb010P0036G03	GT104128	sb010P0036G03		No significant similarity found				-0.808573	0.0376841	0.572143	1.73526	-0.78838	-1.08631	0.00637466	0.892568	0.0469754	5.18661e-07	0.00765347	0.000437521
0,5D	sb010P0022K06	GT099144	sb010P0022K06	Q4VBR9	Cytochrome P450 (Danio rerio)	3e-42	cyp		-0.808898	-0.36832	0.499594	-0.257508	0.361739	0.21337	0.00345418	0.159932	0.0598214	0.32198	0.167296	0.410712
0,5D	sb010P0023N09	GT099583	sb010-CL1241Contig1	Q9D0C1	Ring finger protein 115 (Mus musculus)	2e-63	rnf115		-0.809186	0.54498	0.500301	0.451122	-0.69273	-0.17546	0.00506705	0.0509903	0.07188	0.102971	0.0147823	0.518433
0,5D	sb010P0008I08	GT094071	sb010P0008I08		No significant similarity found				-0.809409	-0.0377622	-0.265861	-0.397989	-0.154389	-0.0468782	0.0070492	0.893922	0.351122	0.166326	0.58647	0.868534
0,5D	sb010P0018M20	GT097722	sb010P0018M20		No significant similarity found				-0.810975	-0.0752165	-0.287797	-0.210494	-0.279836	0.314126	0.00178639	0.753847	0.235129	0.382727	0.248047	0.195967
0,5D	sb010P0015N06	GT096644	sb010P0015N06		No significant similarity found				-0.821611	-0.701222	0.604743	-0.617342	0.17899	-0.0106875	0.0027502	0.00925103	0.0229453	0.0204537	0.484425	0.966569
0,5D	sb010P0034B01	GT103266	sb010-CL680Contig1	Q6VEJ7	Receptor for activated protein kinase C (Oreochromis mossambicus)	1e-161	rack		-0.832357	-0.0979995	0.119948	-0.170279	-0.0867743	-0.0601439	0.00985992	0.748604	0.694987	0.578256	0.776547	0.843996
0,5D	sb010P0003F10	GT092257	sb010P0003F10		No significant similarity found				-0.832642	0.12681	-0.609108	0.0213431	-0.683032	-0.314369	0.000980807	0.584025	0.0122371	0.926408	0.00550006	0.179894
0,5D	sb010P0004F16	GT092595	sb010-CL744Contig1	Q28D81	Novel protein similar to human angiopoietin-like ANGPTL (Xenopus tropicalis)	6e-47	-		-0.838574	-0.781155	0.456866	-0.654711	0.16045	-0.462673	0.00366521	0.00634965	0.0971456	0.0200082	0.552548	0.0931479
0,5D	sb010P0012E07	GT095376	sb010-CL2241Contig1	Q96NC6	Glucosamine-6-phosphate isomerase (Homo sapiens)	4e-22	gnpda2		-0.850698	-0.0275587	-0.246362	-0.594917	0.336056	-0.466491	0.00195218	0.913574	0.335477	0.0245035	0.191685	0.073376
0,5D	sb010P0032C08	GT102564	sb010P0032C08		No significant similarity found				-0.856574	0.298361	0.177915	-0.293367	-0.514385	0.0621057	0.00602421	0.312972	0.545292	0.321012	0.0867362	0.832361
0,5D	sb010P0031H15	GT102323	sb010P0031H15		No significant similarity found				-0.861416	0.204569	0.455542	1.53561	-1.25385	-0.835505	0.00991736	0.519413	0.156655	2.78746e-05	0.00036118	0.0121239
0,5D	sb010P0039P02	GT105446	sb010P0039P02	Q502R1	Thrombospondin 4 (Danio rerio)	3e-86	thbs4b		-0.865368	0.211049	0.235027	0.718713	0.157509	-0.254788	0.00518271	0.469332	0.420835	0.0180416	0.588502	0.38328
0,5D	sb010P0029M01	GT101705	sb010-CL688Contig1	Q6PBH5	NADH dehydrogenase (ubiquinone) 1 alpha subcomplex, 4 (Danio rerio)	1e-34	ndufa4		-0.868573	-0.113616	-0.333489	0.78506	0.219349	0.0474118	0.000854443	0.633319	0.167125	0.00222122	0.359398	0.841969
0,5D	sb010P0013B18	GT095667	sb010P0013B18		No significant similarity found				-0.870752	-0.169157	-0.03774	-0.334913	-0.16316	-0.25509	0.00219285	0.521933	0.886041	0.209104	0.536703	0.336198
0,5D	sb010P0012O03	GT095595	sb010P0012O03		No significant similarity found				-0.871646	0.533224	-0.0954486	0.135306	0.206301	-0.34155	0.000569833	0.0255848	0.677785	0.556419	0.371569	0.143351
0,5D	sb010P0021D14	GT098621	sb010P0021D14		No significant similarity found				-0.872146	-0.205776	-0.0783123	0.729307	0.226544	-0.27752	0.0076402	0.506335	0.799747	0.0233718	0.464728	0.371486
0,5D	sb010P0013M23	GT095910	sb010P0013M23		No significant similarity found				-0.876919	-0.142304	-0.501692	-0.0327387	0.115478	-0.214319	0.00289035	0.603965	0.0740752	0.904817	0.673585	0.435924
0,5D	sb010P0020N06	GT098479	sb010P0020N06		No significant similarity found				-0.88327	-0.391649	0.694278	0.163023	0.126523	-0.439809	0.00675806	0.208103	0.0296163	0.596469	0.680852	0.158827
0,5D	sb010P0006G02	GT093309	sb010-CL1806Contig1	A3FG33	Alpha II-spectrin (Danio rerio)	1e-118	spna2		-0.883922	0.18873	-0.150223	-0.217515	-0.683239	0.273427	0.00810957	0.550682	0.634446	0.492013	0.0365055	0.388763
0,5D	sb010P0038A08	GT104736	sb010P0038A08		No significant similarity found				-0.884917	-0.167201	-0.167109	-0.338192	0.127005	-0.0651777	0.00066704	0.481172	0.481411	0.159163	0.59198	0.782917
0,5D	sb010P0022A22	GT098932	sb010P0022A22		No significant similarity found				-0.887222	-0.114508	-0.578427	-0.271714	-0.17828	0.190307	0.00282798	0.678928	0.0428092	0.329028	0.520092	0.492535
0,5D	sb010P0008P07	GT094226	sb010P0008P07		No significant similarity found				-0.888908	-0.352657	0.36106	0.150751	-0.21572	-0.0800403	0.00157166	0.179714	0.169854	0.561718	0.407636	0.757552
0,5D	sb010P0009E12	GT094340	sb010-CL872Contig1	A3RH19	Ribosomal protein L7 (Poecilia reticulata)	1e-125	rpl7		-0.891961	-0.353051	-0.0769352	0.526576	-0.160292	-0.257336	0.0066123	0.258541	0.803655	0.095923	0.605057	0.407978
0,5D	sb010P0009O04	GT094563	sb010P0009O04	Q6X1Z4	Transposase (Rana pipiens)	4e-14	tc		-0.896055	0.189619	0.374257	0.149001	-0.00194277	-0.539051	0.000771513	0.437031	0.130192	0.540632	0.993616	0.0323923
0,5D	sb010P0010N22	GT094899	sb010P0010N22		No significant similarity found				-0.89608	-0.0470524	-0.393479	-0.168218	0.929537	0.692078	0.00813003	0.883058	0.22406	0.599712	0.00624418	0.0367096
0,5D	sb010P0021J09	GT098757	sb010-CL469Contig1	Q6DH77	Hypothetical protein (Danio rerio)	5e-62	zgc:92611		-0.899103	0.120816	0.111954	0.17442	-0.458898	-0.18414	0.00527834	0.689984	0.711617	0.56525	0.13618	0.5439
0,5D	sb010P0039N17	GT105415	sb010P0039N17		No significant similarity found				-0.900654	-1.02476	0.549488	-0.25148	1.06351	0.0543832	0.00810596	0.00299994	0.0945135	0.436064	0.00217749	0.865631
0,5D	sb010P0004F05	GT092585	sb010P0004F05		No significant similarity found				-0.901253	-0.207426	0.321336	0.00959014	-0.13714	0.180769	0.00223031	0.44951	0.244351	0.971981	0.616183	0.509403
0,5D	sb010P0021E10	GT098641	sb010P0021E10	Q4RGM4	Mitochondrial 39S ribosomal protein L33 (Tetraodon nigroviridis)	5e-21	mrpl33		-0.902229	0.0807226	-0.241044	-0.0889047	0.552113	0.0200104	0.00334112	0.778326	0.402918	0.756567	0.0610859	0.944335
0,5D	sb010P0001B06	GT091515	sb010P0001B06		No significant similarity found				-0.902588	0.130237	0.410036	-0.110886	-0.620193	-0.637701	0.00506176	0.666774	0.180809	0.713804	0.0467061	0.0411945
0,5D	sb010P0014B04	GT095995	sb010-CL2341Contig1	Q0P442	Ribonuclease, RNase K b (Danio rerio)	1e-46	rnasekb		-0.903194	-0.132834	-0.237099	-0.0633847	0.379342	0.274736	0.00284736	0.637559	0.402212	0.821894	0.183911	0.332642
0,5D	sb010P0043I23	GT106652	sb010P0043I23		No significant similarity found				-0.912608	0.215853	-0.434955	-0.0824599	0.345828	0.837852	0.00428917	0.472122	0.152385	0.782813	0.252341	0.00811462
0,5D	sb010P0004E10	GT092568	sb010-CL1881Contig1	Q6NU27	Eukaryotic translation initiation factor 4E type 3-B (Xenopus laevis)	4e-37	eIf4e-3-b		-0.912862	0.473927	-0.0382184	-0.280906	0.310099	0.197823	0.00315099	0.106958	0.894413	0.332867	0.285854	0.493649
0,5D	sb010P0022J10	GT099126	sb010-CL1572Contig1	Q7ZUS8	YTH domain family 2 (Danio rerio)	7e-23	yth2		-0.917326	0.263803	-0.555241	0.133601	0.559984	0.402794	0.00319844	0.365879	0.062487	0.6454	0.060398	0.171015
0,5D	sb010P0033B18	GT102914	sb010P0033B18		No significant similarity found				-0.924908	0.127048	0.678848	-0.0392221	-0.349557	-0.3478	0.000478788	0.596619	0.00749237	0.869947	0.151136	0.153135
0,5D	sb010P0023P17	GT099638	sb010P0023P17		No significant similarity found				-0.925597	-0.0655681	0.222493	0.0714839	0.0878739	-0.306372	0.00170271	0.809684	0.416054	0.792906	0.746965	0.264988
0,5D	sb010P0032M08	GT102794	sb010P0032M08		No significant similarity found				-0.928894	0.455038	-0.0362319	-0.662367	-0.136113	-0.143284	0.00954676	0.18609	0.91498	0.0579462	0.688725	0.673293
0,5D	sb010P0010D05	GT094674	sb010P0010D05		No significant similarity found				-0.929605	-0.189998	0.118713	0.625358	-0.179735	0.222359	0.00336114	0.521592	0.688245	0.0407536	0.544195	0.453768
0,5D	sb010P0003E11	GT092239	sb010P0003E11		No significant similarity found				-0.932565	0.139598	-0.238621	-0.165621	-0.042593	-0.167508	0.00888539	0.67923	0.480814	0.623903	0.899475	0.619972
0,5D	sb010P0021M09	GT098827	sb010P0021M09		No significant similarity found				-0.934649	0.559044	0.0484323	0.291828	-0.366909	-0.820489	0.00462254	0.0777611	0.875518	0.348513	0.240414	0.0117064
0,5D	sb010P0029M22	GT101725	sb010P0029M22		No significant similarity found				-0.940003	0.554711	-0.791202	-0.563299	0.15446	-0.22038	0.0041204	0.0774578	0.0139412	0.0731938	0.614879	0.473777
0,5D	sb010P0036L15	GT104256	sb010P0036L15		No significant similarity found				-0.943282	0.194391	-0.214543	0.642323	-0.270032	-0.408033	0.00773682	0.561978	0.5224	0.0617556	0.421649	0.227678
0,5D	sb010P0017K17	GT097306	sb010P0017K17		No significant similarity found				-0.94526	0.043579	0.102169	0.376111	0.210342	-0.405791	0.000462079	0.858273	0.675818	0.130162	0.391399	0.103494
0,5D	sb010P0027A23	GT100765	sb010P0027A23		No significant similarity found				-0.950532	0.326595	-0.727114	-0.124934	0.407088	0.317357	0.002662	0.271082	0.0180519	0.671199	0.172362	0.284613
0,5D	sb010P0014P17	GT096332	sb010P0014P17		No significant similarity found				-0.966101	-0.42183	0.389415	0.182635	-0.28157	0.354616	0.007484	0.221329	0.258059	0.592874	0.411221	0.302211
0,5D	sb010P0041H16	GT105926	sb010P0041H16		No significant similarity found				-0.966453	0.252949	0.244714	0.366736	-0.237698	0.0408953	0.00495573	0.435088	0.450045	0.260308	0.463027	0.899107
0,5D	sb010P0009J03	GT094445	sb010P0009J03		No significant similarity found				-0.973862	0.121301	0.099722	-0.241362	0.193928	0.181846	0.000707753	0.643532	0.703461	0.359561	0.460582	0.488763
0,5D	sb010P0034O16	GT103586	sb010P0034O16		No significant similarity found				-0.978715	0.0711056	0.222542	0.470769	0.587237	0.0968127	0.00576843	0.831063	0.505684	0.164171	0.0852501	0.771528
0,5D	sb010P0008G01	GT094019	sb010-CL677Contig1	Q9W6R1	Phosphorylase b kinase regulatory subunit alpha, liver isoform (Fugu rubripes)	2e-63	phka2		-0.981408	0.182544	-0.0660252	-0.578147	0.0743295	-0.0965729	0.00166825	0.527363	0.818683	0.0514564	0.796373	0.737518
0,5D	sb010P0016F20	GT096837	sb010-CL57Contig1	B7U7Y8	NADH-ubiquinone oxidoreductase chain 4 (Fundulus heteroclitus)	1e-159	nd4		-0.981737	-0.25845	-0.302457	0.00846809	-0.00519478	-0.115094	0.00035995	0.300943	0.227513	0.972731	0.983269	0.642779
0,5D	sb010P0036D05	GT104061	sb010P0036D05		No significant similarity found				-0.982336	-0.0846677	0.118305	0.426748	-0.454953	-0.519886	0.00680766	0.804563	0.729648	0.21769	0.189509	0.135397
0,5D	sb010P0028E23	GT101197	sb010P0028E23	Q1RM15	UDP-galactose-4-epimerase (Danio rerio)	4e-61	gale		-0.987506	-0.254505	-0.940328	-0.578418	0.21372	0.185799	0.00851468	0.474978	0.0118227	0.110226	0.548082	0.601298
0,5D	sb010P0023J17	GT099497	sb010P0023J17	B8A6E8	Novel protein similar to vertebrate leucine zipper, putative tumor suppressor 2 (Danio rerio)	4e-21	lzts2		-0.989747	-0.0371115	0.00393708	0.380891	0.16651	-0.333369	0.00197646	0.900172	0.989381	0.203705	0.574465	0.264506
0,5D	sb010P0039M06	GT105382	sb010P0039M06	Q3LHN4	Anserinase precursor (Oreochromis niloticus)	1e-117	ansn		-0.990303	-0.123322	0.0503319	-0.212391	0.408528	-0.658545	0.00777222	0.72574	0.886061	0.546509	0.249755	0.0679339
0,5D	sb010P0038K04	GT104961	sb010-CL1115Contig1	Q7ZUU6	Creatine kinase, mitochondrial 2 (Danio rerio)	8e-29	ckmt2		-0.990748	0.298613	-0.633346	-0.257203	0.0833087	-0.0327656	0.00192627	0.315744	0.03827	0.386545	0.777962	0.911647
0,5D	sb010P0010A20	GT094625	sb010P0010A20		No significant similarity found				-0.991208	0.277933	-0.0978717	-0.773076	0.131169	0.162919	0.0088926	0.440199	0.7849	0.0372605	0.714646	0.649929
0,5D	sb010P0034E11	GT103346	sb010P0034E11		No significant similarity found				-0.994107	-0.00030174	-0.426715	0.28557	0.0843687	0.146092	0.00873925	0.999328	0.239161	0.428043	0.814034	0.684042
0,5D	sb010P0042E06	GT106194	sb010-CL1362Contig1	Q7T357	G protein-coupled receptor 177 (Danio rerio)	1e-07	gpr177		-0.996269	-0.212503	0.327375	0.114397	-0.385119	-0.693836	0.00625786	0.536668	0.34317	0.738883	0.266097	0.0498015
0,5D	sb010P0022C12	GT098968	sb010-CL217Contig1	Q6DHE6	Lysyl-tRNA synthetase (Danio rerio)	2e-93	kars		-0.998782	-0.124308	0.0580734	-0.0299745	-0.170481	0.145752	0.00215495	0.680441	0.84726	0.920789	0.572635	0.629331
0,5D	sb010P0012L02	GT095531	sb010P0012L02	B9V3T2	Epiplakin-like protein (Epinephelus coioides)	2e-77	eppk1		-1.00218	0.66768	0.243569	0.365724	0.114696	-0.72621	0.00903774	0.0732224	0.503982	0.31782	0.752346	0.0524121
0,5D	sb010P0020P16	GT098535	sb010P0020P16		No significant similarity found				-1.00238	-0.241707	0.14695	0.235662	-0.210338	-0.309609	0.00251635	0.434681	0.633784	0.446148	0.49611	0.31848
0,5D	sb010P0003M08	GT092392	sb010P0003M08		No significant similarity found				-1.00712	-0.337386	1.3084	-1.31833	0.178199	-0.0374391	0.00170237	0.25936	9.79431e-05	8.8915e-05	0.548436	0.899393
0,5D	sb010P0020C04	GT098216	sb010P0020C04		No significant similarity found				-1.00834	-0.501559	0.00892234	0.198417	0.803609	-0.209424	0.00433811	0.136373	0.978482	0.549771	0.0200604	0.52799
0,5D	sb010P0010D16	GT094684	sb010P0010D16		No significant similarity found				-1.00859	-0.186701	0.282912	0.380976	0.295282	-0.253136	0.00101989	0.507894	0.317874	0.18137	0.297517	0.370723
0,5D	sb010P0018F06	GT097547	sb010-CL759Contig1	Q6PFS7	Autophagy-related protein 3 (Danio rerio)	4e-54	atg3		-1.01231	-0.522025	0.464961	0.209258	-0.48721	-0.324615	0.00627844	0.249061	0.511171	0.451557	0.159775	0.288098
0,5D	sb010P0037E22	GT104470	sb010P0037E22	Q5XIZ3	Similar to threonyl-tRNA synthetase (Danio rerio)	1e-88	zgc:92586		-1.01428	1.11303	0.132968	0.572435	-0.143875	-0.0234503	0.00636458	0.00306465	0.704245	0.109017	0.681327	0.946565
0,5D	sb010P0018G01	GT097566	sb010P0018G01		No significant similarity found				-1.01581	-0.215548	0.57686	1.45592	-1.20131	-1.2759	0.00896066	0.558786	0.123721	0.000363308	0.00243906	0.00141282
0,5D	sb010P0037I22	GT104563	sb010P0037I22		No significant similarity found				-1.01845	0.192167	-0.0240753	0.192815	-0.269528	0.0279291	0.000539573	0.472981	0.92807	0.471501	0.316059	0.916597
0,5D	sb010P0011A11	GT094952	sb010-CL235Contig1	Q7ZVX9	Thioredoxin domain containing 9 (Danio rerio)	1e-94	txndc9		-1.01974	0.68269	-0.595264	-0.094197	0.0512156	-0.32317	0.00326516	0.0410042	0.0725494	0.770722	0.87404	0.320879
0,5D	sb010P0020J16	GT098394	sb010-CL980Contig1	Q7ZUC1	Vesicle-associated membrane protein 8 (Danio rerio)	5e-21	vamp8		-1.02013	0.053124	-0.0810342	-0.368296	0.0694842	0.140795	0.0011055	0.852962	0.777474	0.204517	0.808492	0.623849
0,5D	sb010P0036A10	GT103999	sb010P0036A10		No significant similarity found				-1.0217	0.318522	-0.26724	0.128532	-0.193134	0.158524	0.00380557	0.337602	0.420087	0.69703	0.559131	0.631311
0,5D	sb010P0010C20	GT094665	sb010P0010C20		No significant similarity found				-1.02289	0.645242	0.741003	-0.22838	-0.354848	0.0165438	0.00815416	0.0845572	0.0492403	0.533052	0.334871	0.963872
0,5D	sb010P0012L16	GT095544	sb010P0012L16		No significant similarity found				-1.02379	-0.703437	0.700173	0.495031	0.391685	-0.238012	0.00169166	0.0247557	0.0253803	0.10701	0.198765	0.431054
0,5D	sb010P0018D08	GT097502	sb010P0018D08	Q50LG6	Plasminogen (Oryzias latipes)	3e-77	plg		-1.02383	-0.813818	0.218575	-0.117192	-0.757808	-0.0952574	0.00498045	0.0224787	0.523947	0.731994	0.0326502	0.780658
0,5D	sb010P0027H02	GT100900	sb010P0027H02		No significant similarity found				-1.02803	-0.00547359	0.275162	0.605557	-0.18063	-0.407355	0.0069891	0.987842	0.445779	0.0990815	0.615777	0.26159
0,5D	sb010P0035F22	GT103753	sb010P0035F22		No significant similarity found				-1.03026	0.281445	-0.516772	0.179303	0.299804	0.0243737	0.00243266	0.374959	0.108336	0.570482	0.345014	0.938371
0,5D	sb010P0042E21	GT106209	sb010P0042E21		No significant similarity found				-1.03115	0.306194	-0.517712	-0.61198	-1.42023	-0.878659	0.000338127	0.241815	0.0522605	0.0232878	4.34085e-06	0.00172793
0,5D	sb010P0024F01	GT099761	sb010-CL1384Contig1	Q8AVB0	Plasminogen (Danio rerio)	1e-115	plg		-1.03145	-0.182838	0.297819	-0.0910629	0.0211009	-0.604085	0.000220409	0.465363	0.237622	0.715286	0.932573	0.020391
0,5D	sb010P0019O15	GT098133	sb010P0019O15	Q7T3D7	Adenylate kinase 2 (Danio rerio)	2e-65	ak2		-1.03756	0.057938	0.0929971	0.357299	-0.10838	-0.39175	0.000505651	0.830177	0.730803	0.191833	0.688543	0.153529
0,5D	sb010P0011A10	GT094951	sb010P0011A10		No significant similarity found				-1.04296	-0.0304964	-1.13941	0.227208	0.158606	-0.12729	0.0015951	0.920223	0.000668479	0.457514	0.603206	0.676324
0,5D	sb010P0006J03	GT093374	sb010P0006J03	Q6PGV1	ATPase, H+ transporting, V0 subunit D isoform 1 (Danio rerio)	2e-14	atp6v0d1		-1.04376	0.152586	-0.100469	-0.0325803	0.547107	0.0337562	0.00182396	0.62233	0.745431	0.916087	0.0840784	0.91307
0,5D	sb010P0012M07	GT095556	sb010P0012M07		No significant similarity found				-1.05071	0.0906855	-0.0403506	-0.371085	0.285845	-0.299919	0.00278454	0.781381	0.901677	0.260655	0.384296	0.361616
0,5D	sb010P0026G08	GT100520	sb010-CL377Contig1	Q9DGL6	Na+/K+ ATPase alpha subunit isoform 1 (Danio rerio)	1e-162	atp1a1		-1.0514	-0.0642396	0.204603	0.585867	-1.50381	-0.0435	0.00195882	0.837908	0.515965	0.0691698	3.33642e-05	0.889805
0,5D	sb010P0024C06	GT099696	sb010P0024C06		No significant similarity found				-1.05304	-2.22134	0.530618	-0.307653	0.298209	-0.351967	0.00778026	1.14214e-06	0.161961	0.412629	0.426972	0.349402
0,5D	sb010P0039A10	GT105105	sb010P0039A10		No significant similarity found				-1.05384	-0.116051	-0.421059	-0.251197	-0.0961832	-0.0944154	0.00825388	0.758355	0.268666	0.506652	0.798697	0.802315
0,5D	sb010P0037J22	GT104587	sb010P0037J22		No significant similarity found				-1.05401	0.248231	0.186216	0.627976	-0.480866	-0.230387	0.000518657	0.369742	0.499829	0.028064	0.0876007	0.404723
0,5D	sb010P0004N10	GT092767	sb010P0004N10		No significant similarity found				-1.05461	0.338595	-0.599633	0.296332	-0.122738	-0.0727013	0.00066784	0.234807	0.0397347	0.297183	0.663628	0.796514
0,5D	sb010P0016A11	GT096716	sb010-CL527Contig1	A8K465	Complement factor H- related 1 (Homo sapiens)	3e-20	cfhl1		-1.05584	0.0664656	0.303964	-1.03032	0.39777	0.121862	0.00579936	0.299169	0.555866	0.00725047	0.320493	0.585833
0,5D	sb010P0021E19	GT098650	sb010P0021E19		No significant similarity found				-1.06538	-0.341419	0.0248284	-0.293643	-0.363852	-0.457578	0.00441486	0.333336	0.943495	0.404479	0.303035	0.197394
0,5D	sb010P0017B19	GT097109	sb010P0017B19	B5X5K3	Adrenodoxin, mitochondrial (Salmo salar)	1e-41	adx		-1.06795	-0.120456	0.0982411	-0.572286	-0.231469	-0.0825714	4.01267e-05	0.594749	0.664153	0.0156929	0.309578	0.715041
0,5D	sb010P0022P15	GT099270	sb010-CL1042Contig1	Q803U7	Exonuclease 1 (Danio rerio)	2e-18	exo1		-1.06968	0.415133	-0.090518	0.746422	0.301099	-0.329046	0.00115038	0.175152	0.764321	0.0180561	0.322074	0.279924
0,5D	sb010P0001N16	GT091773	sb010P0001N16		No significant similarity found				-1.06976	-0.41318	0.134386	0.121541	-0.0409861	-0.109509	0.000305473	0.127414	0.614177	0.648315	0.877583	0.681015
0,5D	sb010P0021H16	GT098717	sb010P0021H16		No significant similarity found				-1.07668	-0.668273	0.291884	0.151069	-1.18968	-1.25654	0.00842872	0.0908922	0.451914	0.69608	0.00399547	0.00253382
0,5D	sb010P0035K10	GT103859	sb010P0035K10		No significant similarity found				-1.07803	-0.399743	-0.275423	-0.0541457	-0.238244	0.121077	0.00677788	0.290855	0.464685	0.88524	0.526645	0.747053
0,5D	sb010P0012E11	GT095380	sb010P0012E11		No significant similarity found				-1.07887	0.412142	-0.343978	0.0289243	-0.323441	0.100345	0.00380753	0.241724	0.326942	0.933802	0.356228	0.773357
0,5D	sb010P0021N14	GT098855	sb010-CL590Contig1	A3RH15	Ribosomal protein S15 (Poecilia reticulata)	1e-77	rps15		-1.07935	-0.773903	0.444425	0.488885	-0.204512	-0.2545	0.00195895	0.0214097	0.174217	0.136172	0.527008	0.431968
0,5D	sb010P0039P03	GT105447	sb010P0039P03		No significant similarity found				-1.08142	-0.0100069	0.00282546	0.909563	0.190369	-0.447624	0.00438385	0.977527	0.993654	0.0146987	0.592883	0.213315
0,5D	sb010P0032C17	GT102573	sb010P0032C17		No significant similarity found				-1.08558	0.184421	0.292419	0.264642	0.073441	-0.540318	1.60208e-05	0.394436	0.180647	0.224484	0.733265	0.0165993
0,5D	sb010P0033K16	GT103119	sb010P0033K16		No significant similarity found				-1.09378	0.0146733	0.0389993	0.571096	0.291527	0.0230769	0.00569327	0.968511	0.916446	0.1314	0.4351	0.950497
0,5D	sb010P0043I21	GT106651	sb010P0043I21		No significant similarity found				-1.09436	0.213428	-0.187039	-0.425614	0.00914014	-0.201073	0.000991395	0.484365	0.539621	0.16796	0.976015	0.509829
0,5D	sb010P0032F14	GT102639	sb010P0032F14	Q2L6K8	Protein canopy 4 precursor (Danio rerio)	2e-75	cnpy4		-1.09917	1.03249	-0.0995317	0.254107	0.473765	-0.10008	0.00839609	0.0127372	0.800723	0.520474	0.234621	0.799649
0,5D	sb010P0019K04	GT098036	sb010P0019K04	Q6DHJ6	Si:busm1-241h12.4 (Novel protein) (Danio rerio)	2e-24	si:dkey-220e7.3-001		-1.09968	0.508873	-0.108856	0.172968	0.670909	-0.116754	0.00123298	0.110507	0.727752	0.58072	0.0380541	0.708909
0,5D	sb010P0007O08	GT093849	sb010P0007O08	C1BWN1	Vesicle-trafficking protein SEC22b-B (Esox lucius)	2e-13	s22bb		-1.10107	-0.186158	0.508288	-0.466761	-0.218178	0.263133	0.00020602	0.4836	0.0618958	0.0851092	0.412316	0.323954
0,5D	sb010P0009B15	GT094277	sb010P0009B15		No significant similarity found				-1.1012	0.331469	-0.311889	-0.215042	-0.305975	-0.378917	0.00661802	0.388248	0.416573	0.57434	0.425374	0.324857
0,5D	sb010P0032A23	GT102531	sb010P0032A23		No significant similarity found				-1.11468	0.136775	-0.85455	-0.0196649	0.508494	0.378721	0.00564389	0.718014	0.0297155	0.958551	0.18513	0.320676
0,5D	sb010P0007L04	GT093777	sb010P0007L04		No significant similarity found				-1.11496	0.168885	-0.0954973	1.1112	-0.257858	-0.430174	0.00163326	0.60555	0.769946	0.00168498	0.431697	0.193438
0,5D	sb010P0035I06	GT103809	sb010P0035I06		No significant similarity found				-1.12304	-0.211761	0.138977	-0.703373	0.297256	-0.424515	0.00749727	0.593906	0.726058	0.0831602	0.455178	0.288386
0,5D	sb010P0044A23	GT106834	sb010P0044A23		No significant similarity found				-1.12327	0.185104	-0.247946	0.36236	-0.471506	-0.0593319	0.00533986	0.625471	0.513859	0.341884	0.218445	0.875463
0,5D	sb010P0010I21	GT094793	sb010P0010I21		No significant similarity found				-1.12386	0.777844	-0.547712	0.121406	-0.257705	-0.457501	0.00202956	0.0264999	0.111161	0.71884	0.446397	0.18068
0,5D	sb010P0035M10	GT103906	sb010P0035M10		No significant similarity found				-1.12607	0.242511	-0.520331	-0.11346	-0.551814	-0.649975	0.00119908	0.449153	0.11001	0.722326	0.0908999	0.0483087
0,5D	sb010P0026H03	GT100539	sb010P0026H03		No significant similarity found				-1.12901	0.647022	-0.208509	0.584379	0.39514	-0.666303	0.00711861	0.109036	0.598858	0.146293	0.321554	0.0992897
0,5D	sb010P0039J08	GT105314	sb010-CL1848Contig1	Q66I58	Succinate-CoA ligase, GDP-forming, alpha subunit (Danio rerio)	5e-87	suclg1		-1.13536	-1.11923	0.228739	-0.0936513	0.216257	0.336631	0.0016596	0.00189133	0.493598	0.778583	0.517312	0.315776
0,5D	sb010P0032M18	GT102803	sb010-CL2002Contig1	Q860B9	IK Cytokine (Danio rerio)	1e-75	ik		-1.13718	0.322749	1.27538	-0.253708	-0.020593	-0.280634	0.00753473	0.423887	0.00310386	0.528793	0.959098	0.4863
0,5D	sb010P0020K18	GT098420	sb010P0020K18		No significant similarity found				-1.14428	-0.428738	0.306598	0.314534	-0.746164	-0.514146	0.000240808	0.131015	0.275948	0.263944	0.0110825	0.0723255
0,5D	sb010P0042M10	GT106376	sb010P0042M10		No significant similarity found				-1.14489	0.43259	-0.923157	-0.0965889	-0.67164	-0.703938	0.000868387	0.174446	0.00571224	0.75845	0.0387009	0.0307841
0,5D	sb010P0007H15	GT093699	sb010P0007H15		No significant similarity found				-1.14995	1.10839	-0.227786	0.708136	-0.0842824	-0.434819	0.0068473	0.00888286	0.570682	0.0844364	0.833452	0.28228
0,5D	sb010P0019G10	GT097948	sb010-CL197Contig1	ACI33803	Transcobalamin-2 precursor (Salmo salar)	3e-87	tco2		-1.15242	0.0019883	0.117272	-0.228576	-0.257606	0.422276	0.00173077	0.995326	0.72996	0.502213	0.449949	0.219024
0,5D	sb010P0015C09	GT096393	sb010P0015C09	O93521	Reverse transcriptase (Oryzias latipes)	7e-21	rt		-1.16066	0.0598422	0.142145	0.341463	-0.915566	0.198752	0.00230373	0.865386	0.687505	0.336849	0.0135483	0.574294
0,5D	sb010P0041J14	GT105961	sb010P0041J14		No significant similarity found				-1.16251	0.096777	0.0055154	0.436499	0.491672	-0.0373176	0.00280248	0.789093	0.98783	0.232693	0.180154	0.917808
0,5D	sb010P0002E02	GT091902	sb010P0002E02		No significant similarity found				-1.16603	-0.232706	0.388239	-0.563771	0.229157	-0.324553	0.00478772	0.549168	0.320061	0.152254	0.555243	0.404738
0,5D	sb010P0008I22	GT094084	sb010P0008I22		No significant similarity found				-1.16729	0.390816	-1.09298	-0.27002	0.482655	0.0855669	0.000231624	0.174255	0.00048594	0.344185	0.0958329	0.762888
0,5D	sb010P0002O11	GT092121	sb010P0002O11		No significant similarity found				-1.17033	-0.350074	-0.533955	-0.273728	-0.232206	0.0461055	0.00785966	0.402362	0.204798	0.511693	0.577391	0.911697
0,5D	sb010P0037N21	GT104680	sb010P0037N21		No significant similarity found				-1.17142	-0.0622119	1.80706	-0.756941	0.409816	0.193589	0.00278411	0.864355	2.01594e-05	0.0442003	0.26508	0.595751
0,5D	sb010P0026A23	GT100400	sb010P0026A23		No significant similarity found				-1.17281	0.274341	-1.00373	-0.000563176	0.285259	0.317969	0.00396972	0.472725	0.0121837	0.998819	0.455437	0.405929
0,5D	sb010P0004O14	GT092793	sb010P0004O14	Q96DN0	Endoplasmic reticulum resident protein 27 (Homo sapiens)	6e-20	erp27		-1.17499	0.979023	-0.605784	0.444253	0.455936	0.101511	0.00580048	0.0193003	0.137087	0.271708	0.259544	0.79991
0,5D	sb010P0021A09	GT098551	sb010-CL108Contig1	A8E5S7	Putative uncharacterized protein (Xenopus tropicalis)	9e-26	ocm.2		-1.17757	-0.644959	2.52702	-1.74819	-0.039458	-0.454713	0.00279208	0.0854031	7.37344e-08	3.49042e-05	0.914183	0.219791
0,5D	sb010P0032C22	GT102578	sb010-CL50Contig1	Q802W6	Rho GDP dissociation inhibitor alpha (Danio rerio)	6e-91	gdia		-1.18096	0.641606	-0.903131	-0.256529	0.630615	0.288735	0.00910692	0.141117	0.0415184	0.550495	0.147823	0.501924
0,5D	sb010P0002K10	GT092034	sb010P0002K10		No significant similarity found				-1.18263	-0.350017	-0.268064	0.175164	-0.290418	-0.0106492	0.00495167	0.378038	0.498503	0.657616	0.463664	0.97847
0,5D	sb010P0014N23	GT096293	sb010P0014N23		No significant similarity found				-1.18302	-0.268758	-0.667567	0.4343	0.0686806	-0.171676	0.00929582	0.533701	0.127988	0.316936	0.873271	0.690423
0,5D	sb010P0018M09	GT097712	sb010P0018M09		No significant similarity found				-1.18334	-0.0774899	-0.232151	-0.432351	-0.617925	-0.0980621	0.00036512	0.795597	0.439642	0.154791	0.0453814	0.743126
0,5D	sb010P0002L04	GT092050	sb010P0002L04		No significant similarity found				-1.1847	-0.149427	0.451191	0.273414	0.412697	-0.300984	0.000322909	0.614477	0.134447	0.358982	0.169745	0.313272
0,5D	sb010P0041B18	GT105792	sb010P0041B18		No significant similarity found				-1.18481	-0.331407	0.69486	-0.268635	0.523348	0.339305	0.00854158	0.438668	0.109952	0.529491	0.22459	0.427942
0,5D	sb010P0011F01	GT095051	sb010-CL828Contig1	Q6NYP2	Retinol binding protein 1a, cellular (Danio rerio)	3e-49	rbp1a		-1.18778	-0.00457158	-0.632289	0.295249	0.545508	0.382299	0.00213649	0.989814	0.0847173	0.412178	0.134603	0.290032
0,5D	sb010P0039E22	GT105211	sb010P0039E22		No significant similarity found				-1.18887	0.236778	-0.255472	-0.0175554	-0.382429	-0.7535	0.000236372	0.415351	0.379911	0.95159	0.192025	0.0131737
0,5D	sb010P0019P15	GT098157	sb010P0019P15		No significant similarity found				-1.19096	0.605134	-0.270284	0.83976	-0.503617	-0.700057	0.00191145	0.0951913	0.448045	0.0231346	0.162098	0.0553026
0,5D	sb010P0036K22	GT104240	sb010P0036K22		No significant similarity found				-1.19642	-0.170171	-0.529907	-0.184742	-0.41282	0.372831	0.00545124	0.67422	0.195881	0.648215	0.311131	0.359609
0,5D	sb010P0042A01	GT106097	sb010P0042A01		No significant similarity found				-1.1995	0.121765	0.735279	-0.197224	0.0574497	-0.197008	0.0094753	0.781009	0.100246	0.652828	0.895595	0.653182
0,5D	sb010P0020J06	GT098384	sb010P0020J06	Q1LX17	Novel protein similar to vertebrate CDC28 protein kinase family (Danio rerio)	1e-34	si:dkey-94n12.2		-1.20567	-1.64569	-0.128143	-0.280015	0.355112	0.29004	0.00382731	0.000170242	0.742297	0.473873	0.364922	0.458323
0,5D	sb010P0012F07	GT095399	sb010P0012F07	B0UYM8	Novel protein similar to human LIM domain 7 (Danio rerio)	6e-33	lmo7a		-1.20659	0.433898	0.739555	-0.100161	-0.132856	-0.46602	0.000344346	0.159073	0.0196233	0.741402	0.661802	0.131334
0,5D	sb010P0043C14	GT106509	sb010P0043C14		No significant similarity found				-1.20707	0.432778	-0.276446	0.341912	-0.0659898	-1.276	0.000327542	0.158484	0.363218	0.262415	0.827115	0.000171103
0,5D	sb010P0009H01	GT094397	sb010-CL200Contig1	A7E2L0	Defender against cell death 1 (Danio rerio)	7e-51	dad1		-1.2155	-0.168761	-1.04287	-0.471274	-0.293495	0.177859	0.00899673	0.701781	0.0230825	0.288708	0.506453	0.686575
0,5D	sb010P0014B10	GT096001	sb010P0014B10		No significant similarity found				-1.22108	0.488771	0.525321	-0.43193	0.0358406	-0.308041	0.00238345	0.195732	0.165218	0.251524	0.923403	0.411094
0,5D	sb010P0035E18	GT103725	sb010P0035E18		No significant similarity found				-1.22622	-0.447183	0.177639	0.0446074	-0.271798	-0.368026	0.00023108	0.139883	0.551788	0.880899	0.364354	0.221836
0,5D	sb010P0029G22	GT101588	sb010P0029G22	Q5VYX0	Renalase (Homo sapiens)	2e-36	rnls		-1.22988	-0.0322053	-0.290852	0.238617	-0.292457	0.497934	0.00439307	0.936485	0.473516	0.555976	0.471098	0.223379
0,5D	sb010P0043F22	GT106584	sb010-CL1705Contig1	Q9W6G3	Glyceraldehyde 3-phosphate dehydrogenase (Haplochromis burtoni)	2e-53	gapdh		-1.23329	6.03706	0.167658	-0.328364	-0.818444	-0.303265	0.00140843	0.00165787	0.637589	0.358601	0.0268212	0.396051
0,5D	sb010P0002H16	GT091979	sb010P0002H16		No significant similarity found				-1.23755	-0.00684832	0.54296	0.375016	0.0547478	-0.554049	2.0315e-05	0.9781	0.0357082	0.139644	0.826362	0.0323416
0,5D	sb010P0034N04	GT103553	sb010P0034N04		No significant similarity found				-1.23956	0.44402	-0.606456	-0.162422	0.0267382	-0.478172	0.00150197	0.222344	0.0988978	0.651975	0.94072	0.18961
0,5D	sb010P0019L13	GT098068	sb010P0019L13		No significant similarity found				-1.24278	0.333179	0.435527	0.476602	-0.0355286	-0.308265	0.00144849	0.356745	0.230526	0.190478	0.921189	0.393382
0,5D	sb010P0013I23	GT095822	sb010P0013I23		No significant similarity found				-1.24769	-0.0373066	-0.83348	0.0804147	0.743853	0.371826	0.000130745	0.897271	0.00659501	0.780888	0.0142036	0.203933
0,5D	sb010P0038C13	GT104785	sb010P0038C13		No significant similarity found				-1.24835	0.193085	0.406362	0.0951138	-0.393417	-0.469831	0.00617794	0.653097	0.346822	0.824565	0.36219	0.277853
0,5D	sb010P0037P07	GT104712	sb010-CL901Contig1	Q24JV6	Myosin, light polypeptide 2, regulatory, cardiac, slow (Danio rerio)	6e-83	myl2		-1.24845	-0.957373	-0.254522	0.155575	0.426456	-0.216257	0.00237807	0.0164703	0.505614	0.683424	0.267708	0.571287
0,5D	sb010P0033B23	GT102919	sb010P0033B23		No significant similarity found				-1.24885	-0.0433592	-0.246099	0.616626	-0.431406	-0.202527	0.00376504	0.914223	0.542125	0.132488	0.288164	0.615559
0,5D	sb010P0008K05	GT094114	sb010-CL35Contig1	Q4S8J6	Chromosome 2 SCAF14705, whole genome shotgun sequence (Tetraodon nigroviridis)	1e-72	-		-1.24919	-0.437699	0.0295708	0.132625	0.0560617	-0.0839753	4.45084e-05	0.222187	0.641125	0.600469	0.280348	0.168524
0,5D	sb010P0038E21	GT104839	sb010P0038E21		No significant similarity found				-1.25452	0.679956	-0.16552	-0.152449	-0.563186	-0.46729	6.34451e-05	0.0179526	0.547767	0.579662	0.046935	0.0960273
0,5D	sb010P0022N02	GT099210	sb010-CL1316Contig1	Q9Y4Y9	LSM5 homolog, U6 small nuclear RNA associated (Mus musculus)	5e-40	lsm5		-1.26553	0.0313299	0.210064	0.0379717	-0.621812	-0.427115	0.00209596	0.934419	0.582031	0.92056	0.109603	0.266643
0,5D	sb010P0017D11	GT097145	sb010P0017D11	Q86X10	Ral GTPase-activating protein subunit beta (Homo sapiens)	1e-29	ralgapb		-1.26598	-0.100867	-0.57284	-0.0877501	-0.237483	0.0573376	0.00690467	0.819402	0.200466	0.842542	0.591591	0.896708
0,5D	sb010P0022E20	GT099021	sb010P0022E20		No significant similarity found				-1.2738	-0.21677	-0.120995	-0.471003	-0.291743	-0.0435724	2.42614e-05	0.40696	0.642205	0.0772625	0.266493	0.866923
0,5D	sb010P0011C02	GT094989	sb010P0011C02		No significant similarity found				-1.2847	0.293612	0.170944	-0.104717	0.704929	-0.323682	0.000205873	0.345181	0.580824	0.734784	0.0281393	0.298768
0,5D	sb010P0008A09	GT093890	sb010P0008A09		No significant similarity found				-1.28883	0.0828684	-0.165732	-0.339255	-0.440158	-0.180535	0.000142868	0.782919	0.582306	0.263829	0.149834	0.549254
0,5D	sb010P0016N11	GT097013	sb010P0016N11		No significant similarity found				-1.29161	0.0451987	-0.540458	-0.153892	-0.00783942	0.0700038	0.00314012	0.911627	0.190497	0.705808	0.98464	0.863538
0,5D	sb010P0034G17	GT103399	sb010-CL1198Contig1	Q567W2	Keratin, type 1, gene 19d (Danio rerio)	1e-38	krt19d		-1.29388	-0.274623	0.301433	-0.29023	-0.208411	-0.288736	0.000120287	0.658387	0.120421	0.851389	0.231216	0.169666
0,5D	sb010P0023A06	GT099285	sb010-CL28Contig2	Q1LXJ9	Novel protein similar to type I cytokeratin, enveloping layer (Danio rerio)	1e-135	si:dkeyp-113d7.4		-1.29742	0.635506	-0.373912	-0.148528	0.0813637	0.444503	0.00935488	0.0602707	0.438009	0.726507	0.465693	0.47162
0,5D	sb010P0020E19	GT098279	sb010-CL264Contig1	A9UMV7	Ubiquinol-cytochrome c reductase, 6.4kDa subunit (Rattus norvegicus)	4e-15	uqcr		-1.29812	-0.175418	0.094128	0.0166277	-0.140403	0.0124925	0.00738745	0.701483	0.836902	0.970982	0.758895	0.978196
0,5D	sb010P0028K15	GT101323	sb010P0028K15		No significant similarity found				-1.29923	0.0143199	0.206546	-0.012413	0.742362	-0.41395	0.000191492	0.963207	0.50731	0.968104	0.0219138	0.18847
0,5D	sb010P0005K17	GT093060	sb010P0005K17		No significant similarity found				-1.30048	-0.597621	0.36938	0.384236	0.250395	0.0793933	0.00884375	0.209099	0.433987	0.415915	0.59489	0.865835
0,5D	sb010P0036P23	GT104357	sb010P0036P23		No significant similarity found				-1.30068	-0.566295	0.13417	-0.258712	0.0881528	0.0986278	0.00758879	0.223503	0.770554	0.574567	0.847981	0.83019
0,5D	sb010P0036D02	GT104059	sb010P0036D02		No significant similarity found				-1.3014	0.800578	0.251416	0.513955	-0.213102	-0.765315	0.00201161	0.0466259	0.520222	0.193253	0.585397	0.0565155
0,5D	sb010P0002N23	GT092110	sb010P0002N23		No significant similarity found				-1.30165	0.147006	-0.346314	-0.0223837	-0.19801	-0.0158276	9.57683e-05	0.617814	0.244013	0.939324	0.502234	0.957074
0,5D	sb010P0005N17	GT093127	sb010P0005N17		No significant similarity found				-1.30268	0.362416	-0.015219	0.0956253	-0.443029	-0.228366	0.000195492	0.250095	0.96107	0.759248	0.161878	0.465801
0,5D	sb010P0023O03	GT099601	sb010P0023O03		No significant similarity found				-1.30671	-0.66892	0.16294	0.154518	0.572293	-0.212901	0.00163454	0.0875785	0.670548	0.686605	0.141423	0.578714
0,5D	sb010P0024C22	GT099711	sb010-CL55Contig1	Q6DRI1	Potential eukaryotic translation initiation factor 3 subunit E-A (Danio rerio)	0.0	eif3e		-1.32071	-0.177452	-0.273948	-0.00427254	-0.427141	-0.0866025	0.0026395	0.664034	0.503397	0.991643	0.299227	0.831935
0,5D	sb010P0015N14	GT096652	sb010P0015N14		No significant similarity found				-1.32107	0.819249	-0.310997	0.790266	0.313778	-0.179686	0.00171913	0.0415877	0.426128	0.0488506	0.422045	0.644539
0,5D	sb010P0006B17	GT093215	sb010P0006B17		No significant similarity found				-1.32186	-0.246815	0.198685	-0.283437	-0.260439	0.000536264	6.55312e-05	0.397443	0.494891	0.332046	0.372215	0.998525
0,5D	sb010P0017L06	GT097319	sb010-CL1730Contig1	A4FUN4	Aminopeptidase (Danio rerio)	1e-41	anpep		-1.3222	-0.0157259	0.322376	0.302194	-0.3458	-0.500953	0.000158555	0.959674	0.304039	0.334825	0.270849	0.114388
0,5D	sb010P0040K16	GT105658	sb010P0040K16		No significant similarity found				-1.3262	1.52186	0	0	-0.515286	-0.121805	0.00722576	0.00242793	1	1	0.27297	0.793708
0,5D	sb010P0010B03	GT094632	sb010P0010B03		No significant similarity found				-1.32976	0.679064	-0.396299	-0.0194687	0.167153	-0.256974	0.00630985	0.145104	0.389873	0.966107	0.715533	0.575847
0,5D	sb010P0029N10	GT101734	sb010P0029N10		No significant similarity found				-1.3318	0.514218	-0.741623	0.104356	-0.142363	0.252512	0.007935	0.282142	0.124493	0.825704	0.763934	0.594824
0,5D	sb010P0043F03	GT106566	sb010P0043F03	Q7T271	Reverse transcriptase-like protein (Paralichthys olivaceus)	2e-18	rtl		-1.33207	-0.215511	-0.0250778	0.133464	0.0672585	-0.171646	0.000253062	0.509891	0.938665	0.682546	0.836546	0.59921
0,5D	sb010P0043M07	GT106727	sb010P0043M07		No significant similarity found				-1.33277	0.769527	0.31733	-0.600455	-0.040604	0.474692	0.0072076	0.107091	0.499014	0.204991	0.930819	0.314039
0,5D	sb010P0025F18	GT100142	sb010P0025F18		No significant similarity found				-1.33351	-1.63397	0.629231	-0.955897	-0.400116	-0.860459	0.00380359	0.000573892	0.150404	0.0323125	0.355771	0.0524114
0,5D	sb010P0039F15	GT105227	sb010-CL898Contig1	Q71N41	Guanidinoacetate N-methyltransferase (Danio rerio)	1e-124	gamt		-1.33745	-0.76747	0.0595491	-0.366869	0.70537	-0.164472	0.00934857	0.122194	0.902711	0.45338	0.154246	0.735853
0,5D	sb010P0022F18	GT099041	sb010P0022F18		No significant similarity found				-1.3389	-0.327395	0.431482	-0.528095	0.232762	-0.338815	0.00573456	0.474043	0.346853	0.251232	0.610043	0.458891
0,5D	sb010P0009C02	GT094288	sb010P0009C02		No significant similarity found				-1.34142	0.976949	-0.560125	0.0649025	-0.0410089	-0.6454	0.000785937	0.010915	0.130963	0.858571	0.91034	0.0835884
0,5D	sb010P0029I22	GT101633	sb010P0029I22		No significant similarity found				-1.34558	1.26885	-0.67577	0.0782955	0.154791	0.593604	0.00487005	0.00753275	0.138336	0.861298	0.729957	0.191227
0,5D	sb010P0018H22	GT097607	sb010P0018H22	Q6AXJ2	Eukaryotic translation initiation factor 3, subunit H (Danio rerio)	6e-59	eif3ha		-1.35081	-0.647653	-0.329718	-0.192556	-0.80772	0.0180144	0.00305345	0.133979	0.439455	0.650606	0.0641465	0.966147
0,5D	sb010P0015L04	GT096596	sb010P0015L04		No significant similarity found				-1.35316	0.329116	0.24109	0.309466	0.0164167	-0.586448	0.00335793	0.446228	0.576035	0.473606	0.969551	0.178951
0,5D	sb010P0001G01	GT091617	sb010P0001G01		No significant similarity found				-1.35382	-0.72888	0.193619	0.457348	-0.263605	-0.553102	0.00837552	0.139947	0.690264	0.349326	0.587851	0.259218
0,5D	sb010P0014D22	GT096058	sb010P0014D22		No significant similarity found				-1.35514	-0.589718	-0.379571	0.125246	-1.24084	-0.0574189	0.00313917	0.173821	0.377265	0.769548	0.00627503	0.8931
0,5D	sb010P0005C05	GT092868	sb010P0005C05		No significant similarity found				-1.35723	1.19445	0.0388187	0.236047	0.8511	-0.385345	0.00303806	0.00811554	0.927435	0.58062	0.0527015	0.369024
0,5D	sb010P0035D10	GT103693	sb010P0035D10		No significant similarity found				-1.35985	-0.43494	0.428716	-0.35516	-0.475042	-0.134152	0.00231966	0.297437	0.304286	0.393509	0.255898	0.746005
0,5D	sb010P0009C05	GT094290	sb010-CL1079Contig1	Q0G860	Rhodopsin (Poecilia reticulata)	4e-84	rho		-1.36245	-0.481077	0.351096	-0.420298	0.281465	-0.353606	0.00458009	0.289437	0.437536	0.353685	0.532984	0.434298
0,5D	sb010P0007B22	GT093568	sb010P0007B22		No significant similarity found				-1.37003	0.31559	-0.710036	0.152598	0.117496	-0.0667687	0.00177156	0.437535	0.0865034	0.706334	0.771628	0.868935
0,5D	sb010P0014B23	GT096013	sb010-CL666Contig1	Q90XH2	Transcription factor Meis1.1 (Danio rerio)	1e-65	meis1		-1.37308	-0.306602	-0.249465	-0.655328	1.24149	0.579204	0.00386795	0.491517	0.575195	0.146743	0.00824868	0.198018
0,5D	sb010P0014M22	GT096269	sb010-CL365Contig1	Q7T2D3	Regulator of G-protein signaling 5 (Danio rerio)	1e-84	rgs5		-1.37851	0.255523	-0.711035	-0.628044	0.275382	-0.416537	0.000121104	0.422956	0.0308968	0.0546597	0.388208	0.19518
0,5D	sb010P0015L16	GT096608	sb010P0015L16		No significant similarity found				-1.37864	-0.375108	0.186838	0.718793	-0.991813	-0.150028	0.00107691	0.335026	0.629191	0.0699077	0.014432	0.698025
0,5D	sb010P0001B22	GT091531	sb010-CL2313Contig1	Q28G57	Novel protein similar to prothymosin, alpha (Xenopus tropicalis)	8e-16	LOC734001		-1.37947	0.279714	-0.253731	0.258279	-0.19478	0.252183	0.000948929	0.295739	0.818517	0.199217	0.565109	0.931945
0,5D	sb010P0015D11	GT096418	sb010P0015D11		No significant similarity found				-1.38053	-0.117222	0.501333	-0.709777	0.328372	-0.0309113	0.00258727	0.783025	0.243742	0.102464	0.44234	0.942078
0,5D	sb010P0002L15	GT092059	sb010-CL13Contig1	Q9I8U0	Cytochrome c oxidase subunit 4 isoform 1, mitochondrial precursor (Thunnus obesus)	7e-80	cox4i1		-1.38226	0.233756	-0.0129764	0.395175	0.2733	-0.776749	0.00122127	0.552371	0.973611	0.317623	0.487671	0.0546095
0,5D	sb010P0016D23	GT096795	sb010-CL2261Contig1	B5X634	Nuclear protein (Salmo salar)	3e-29	nupr1		-1.39121	-0.68874	-0.342695	-0.341318	0.672643	0.413302	0.00678173	0.16136	0.480748	0.482499	0.171077	0.395961
0,5D	sb010P0016I23	GT096910	sb010-CL315Contig1	Q5DVH4	40S ribosomal protein S18 (Platichthys flesus)	2e-81	rps18		-1.39144	-0.184697	-0.679541	-0.420633	0.041949	0.339969	0.00124565	0.641249	0.0931871	0.292063	0.91558	0.393014
0,5D	sb010P0032K13	GT102753	sb010P0032K13	Q4QY69	Keratin 20 (Gallus gallus)	9e-46	krt20		-1.39586	-0.609027	0.387596	0.227187	0.0312952	-0.0542606	0.000301748	0.0863004	0.268358	0.513793	0.928093	0.875679
0,5D	sb010P0036B22	GT104033	sb010P0036B22		No significant similarity found				-1.39918	-0.231115	-0.468112	0.263565	0.190109	-0.139547	0.000657666	0.53709	0.215483	0.481905	0.611309	0.708853
0,5D	sb010P0004N22	GT092778	sb010P0004N22	Q6H963	Complement component C8 gamma (Oncorhynchus mykiss)	1e-79	c8g		-1.3992	0.0975167	-0.48656	0.0387012	0.391497	-0.489653	0.000653558	0.79391	0.198116	0.917389	0.298205	0.195353
0,5D	sb010P0019F17	GT097931	sb010P0019F17		No significant similarity found				-1.40634	0.684246	-0.317637	-0.125027	0.18446	-0.152086	0.000695076	0.0769288	0.402404	0.740528	0.625501	0.687203
0,5D	sb010P0023O19	GT099616	sb010P0023O19		No significant similarity found				-1.40713	-0.317608	0.490035	-0.202064	-0.178384	-0.461551	6.75156e-05	0.308685	0.120349	0.515152	0.565297	0.14261
0,5D	sb010P0037P15	GT104719	sb010P0037P15	Q8JH78	Erg K+ channel (Danio rerio)	4e-08	kcnh2		-1.40738	-0.197748	0.466968	0.528515	-0.101277	-0.629825	0.00278643	0.651774	0.290092	0.232322	0.816996	0.156568
0,5D	sb010P0022H13	GT099082	sb010-CL48Contig1	Q6DH82	Gamma-aminobutyric acid receptor-associated protein-like (Danio rerio)	9e-56	gabarapl		-1.40878	0.392691	0.607719	-0.0464971	0.137529	-0.374842	0.000808142	0.309803	0.120106	0.9035	0.720133	0.331959
0,5D	sb010P0001G08	GT091622	sb010P0001G08		No significant similarity found				-1.41304	0.0611724	1.1716	-0.06942	-0.219172	0.537061	0.00090785	0.875095	0.00477456	0.85843	0.574197	0.173836
0,5D	sb010P0007G19	GT093681	sb010P0007G19		No significant similarity found				-1.41789	0.206051	0.423549	-0.720152	-1.28921	-0.230951	0.00670913	0.676189	0.392701	0.150509	0.0128244	0.639801
0,5D	sb010P0029A07	GT101446	sb010-CL320Contig1	Q9PT95	Retinol binding protein 4 (Danio rerio)	5e-61	rbp4		-1.41824	-0.854922	0.324645	-0.225678	-0.192304	-0.789816	2.01063e-05	0.00578968	0.909994	0.0360824	0.7033	0.00350277
0,5D	sb010P0010C23	GT094668	sb010P0010C23		No significant similarity found				-1.41995	0.00312071	-0.218261	-0.199528	-0.313912	-0.154272	0.00378692	0.994563	0.634281	0.663556	0.494688	0.736458
0,5D	sb010P0006D06	GT093248	sb010P0006D06		No significant similarity found				-1.42428	-0.300336	0.329915	0.220599	0.0849454	-0.291801	0.0022396	0.488279	0.446833	0.610088	0.844053	0.500631
0,5D	sb010P0013I11	GT095813	sb010P0013I11	Q6B4J3	Alcohol dehydrogenase Class VI (Oryzias latipes)	2e-44	adh6		-1.43451	0.250325	-0.788073	-0.445953	0.551411	-0.404351	0.000413337	0.496201	0.0378366	0.229077	0.139321	0.274502
0,5D	sb010P0043A23	GT106474	sb010P0043A23		No significant similarity found				-1.43452	-0.453994	-0.438114	0.828224	-0.0537128	-0.232816	0.00181876	0.289533	0.306439	0.0582161	0.899396	0.584555
0,5D	sb010P0011E22	GT095048	sb010P0011E22		No significant similarity found				-1.43743	0.120634	-0.589673	-0.146776	0.134263	-0.622602	7.98747e-05	0.706656	0.0727207	0.647195	0.675392	0.058836
0,5D	sb010P0038H04	GT104891	sb010P0038H04		No significant similarity found				-1.43797	0.0913751	-0.0931694	0.647033	0.178775	-0.570501	0.0042225	0.84594	0.842956	0.175064	0.704075	0.230307
0,5D	sb010P0043A11	GT106463	sb010P0043A11		No significant similarity found				-1.43933	-0.213052	-0.649334	0.69078	-1.08934	-0.457012	0.00119276	0.601865	0.118152	0.0972816	0.0111742	0.266768
0,5D	sb010P0041F16	GT105881	sb010-CL1615Contig1	A3RH21	Fructose-bisphosphate aldolase (Poecilia reticulata)	4e-79	aldo		-1.4398	-0.920871	0.607544	-0.266257	0.0951582	-0.441406	0.000264255	0.013215	0.0930029	0.453443	0.787942	0.217461
0,5D	sb010P0014J23	GT096198	sb010P0014J23		No significant similarity found				-1.4404	-0.598669	-0.274797	-0.24793	0.831695	0.771466	0.00753515	0.244275	0.589855	0.626575	0.109185	0.136218
0,5D	sb010P0006F02	GT093287	sb010P0006F02		No significant similarity found				-1.44051	1.21986	-0.360886	0.333362	-0.00171421	-0.261298	0.00224852	0.00831812	0.411229	0.447459	0.996869	0.550843
0,5D	sb010P0015O17	GT096677	sb010P0015O17		No significant similarity found				-1.4428	-0.105522	-0.494756	-0.26175	0.439755	-0.515289	0.00616259	0.83143	0.321877	0.598165	0.377819	0.302521
0,5D	sb010P0006G23	GT093329	sb010P0006G23		No significant similarity found				-1.44614	0.0414305	-0.336214	0.0370495	0.45664	0.174831	0.000531837	0.912767	0.376937	0.921959	0.232545	0.644412
0,5D	sb010P0021J10	GT098758	sb010-CL118Contig1	Q8AY58	Sodium/potassium ATPase alpha subunit isoform 1 (Fundulus heteroclitus)	1e-148	atp1a1		-1.45149	0.0868341	0.0904855	-0.199111	-0.0412339	-0.085884	1.18355e-05	0.758383	0.748575	0.482	0.8838	0.760942
0,5D	sb010P0023N18	GT099592	sb010P0023N18		No significant similarity found				-1.45391	0.899847	-0.487702	-0.262898	-0.0634912	0.00932896	0.00343035	0.0591157	0.296689	0.571386	0.891011	0.983935
0,5D	sb010P0028B23	GT101129	sb010P0028B23		No significant similarity found				-1.45974	-0.47049	-0.620511	-0.0369903	0.268443	0.268542	0.00963607	0.381219	0.250257	0.944778	0.615894	0.615765
0,5D	sb010P0007N10	GT093827	sb010-CL495Contig1	Q66L49	Calcium-binding mitochondrial carrier protein SCaMC-1 (Danio rerio)	8e-58	slc25a24		-1.46568	0.597811	-1.04279	0.385711	-0.704093	0.495472	0.00968004	0.269869	0.0589667	0.474032	0.195412	0.359014
0,5D	sb010P0028F01	GT101199	sb010P0028F01		No significant similarity found				-1.46988	0.160474	1.09877	-0.297025	0.855403	0.0407485	0.000694128	0.684345	0.00843073	0.453204	0.0362275	0.917678
0,5D	sb010P0009A11	GT094251	sb010P0009A11		No significant similarity found				-1.47402	0.137779	-1.03553	-0.21631	-0.174695	-0.0580343	0.00025661	0.703083	0.0068811	0.550237	0.629132	0.872327
0,5D	sb010P0027M07	GT101011	sb010P0027M07		No significant similarity found				-1.47405	0.052546	-0.208899	-0.271435	0.587591	-0.705717	0.00373218	0.911845	0.660298	0.568361	0.22119	0.143811
0,5D	sb010P0039E23	GT105212	sb010P0039E23		No significant similarity found				-1.47979	0.712023	-0.414171	-0.128247	-0.0635581	-0.424772	0.00791899	0.182208	0.433473	0.80753	0.903869	0.421911
0,5D	sb010P0034M23	GT103548	sb010P0034M23		No significant similarity found				-1.48125	0.311941	-0.316227	-0.606032	0.163885	0.294564	0.000574406	0.426318	0.420054	0.12736	0.674873	0.45229
0,5D	sb010P0024L02	GT099903	sb010P0024L02		No significant similarity found				-1.4841	0.502295	-0.0920069	0.53719	-0.232233	-1.06442	0.000102943	0.143112	0.78507	0.118222	0.492599	0.00326622
0,5D	sb010P0015H03	GT096503	sb010P0015H03		No significant similarity found				-1.48694	0.299568	-0.0817826	0.738663	-0.0316249	-0.289743	0.00526491	0.550313	0.870131	0.146452	0.949581	0.563394
0,5D	sb010P0027D16	GT100822	sb010-CL967Contig1	Q1ENH3	Citrate transporter (Anguilla anguilla)	1e-39	ctp		-1.49072	-0.173602	0.555269	0.766901	-1.07917	-1.11226	0.000709793	0.665276	0.172159	0.062691	0.010637	0.00866971
0,5D	sb010P0038O01	GT105051	sb010P0038O01		No significant similarity found				-1.49182	0.978385	0.49583	0.231774	0.14102	-0.452715	0.000102101	0.00653282	0.149943	0.495393	0.677573	0.187469
0,5D	sb010P0005K18	GT093061	sb010P0005K18		No significant similarity found				-1.49566	0.697089	0.18465	-0.211049	0.716837	-0.647312	0.00200928	0.126591	0.680511	0.63804	0.116573	0.154978
0,5D	sb010P0044I11	GT107006	sb010P0044I11		No significant similarity found				-1.50772	0.496099	-0.514025	0.291218	0.19702	-0.429656	0.000333572	0.195208	0.179974	0.443044	0.602876	0.260352
0,5D	sb010P0017N22	GT097379	sb010P0017N22		No significant similarity found				-1.50916	0.590597	-0.830622	-0.0171537	0.298739	-0.169279	0.00201709	0.197348	0.0733643	0.969732	0.510188	0.708376
0,5D	sb010P0036L13	GT104254	sb010P0036L13	Q8R1B7	Syntaxin 3 (Mus musculus)	4e-76	stx3		-1.50918	-0.0601303	0.690816	0.152106	0.193911	-0.605356	0.000387004	0.875365	0.0787446	0.691852	0.613644	0.121338
0,5D	sb010P0040E02	GT105560	sb010P0040E02		No significant similarity found				-1.51206	1.43099	-0.226941	-0.181854	-0.515286	8.88178e-16	0.00302658	0.00472676	0.633157	0.701932	0.282072	1
0,5D	sb010P0038M22	GT105026	sb010P0038M22		No significant similarity found				-1.51463	0.762967	-0.643572	-0.329716	0.905784	0.0596864	0.00350765	0.121974	0.18965	0.497262	0.0684159	0.901855
0,5D	sb010P0034P11	GT103605	sb010P0034P11		No significant similarity found				-1.51651	0.304363	-0.0243793	0.095692	-0.666972	-0.137652	0.0036641	0.533378	0.960087	0.844317	0.177242	0.777644
0,5D	sb010P0043M11	GT106731	sb010P0043M11		No significant similarity found				-1.52316	0.36667	-0.645175	0.381319	-0.157507	0.681292	0.00062672	0.367813	0.117845	0.349239	0.697349	0.0993883
0,5D	sb010P0040E22	GT105575	sb010-CL467Contig1	Q6DER1	Malignant T cell amplified sequence 1 (Xenopus tropicalis)	5e-98	mcts1		-1.52486	0.807767	0.0895263	-0.349999	-0.823921	0.788158	0.00377286	0.10755	0.85553	0.478253	0.100973	0.116008
0,5D	sb010P0032B15	GT102547	sb010P0032B15		No significant similarity found				-1.52757	0.768363	-0.735648	-0.179777	0.468386	-0.00371766	0.00079455	0.0713635	0.0836287	0.66542	0.26394	0.992854
0,5D	sb010P0035N10	GT103930	sb010P0035N10		No significant similarity found				-1.5314	0.350055	0.197456	0.468828	-0.200642	0.579135	0.004607	0.490918	0.696858	0.357661	0.692226	0.257516
0,5D	sb010P0037N18	GT104677	sb010P0037N18	Q6AZB6	Ubr3 protein (Danio rerio)	2e-07	ubr3		-1.53267	-0.104234	0.742683	0.68492	-1.01011	-0.708301	1.99653e-05	0.735768	0.0211504	0.0324427	0.00240069	0.0273414
0,5D	sb010P0007E03	GT093620	sb010P0007E03		No significant similarity found				-1.5355	-0.864723	0.944083	-1.34195	0.362549	-0.124183	0.00650746	0.11079	0.0828382	0.0159668	0.496583	0.815266
0,5D	sb010P0029O18	GT101759	sb010-CL579Contig1	Q63ZT8	Aldehyde dehydrogenase 1 family, member L1 (Xenopus tropicalis)	6e-97	aldh1l1		-1.54504	-0.219734	0.551708	0.0572686	0.630524	-0.308954	0.00292295	0.649673	0.258187	0.905621	0.197657	0.523719
0,5D	sb010P0027C11	GT100797	sb010P0027C11		No significant similarity found				-1.54917	0.163764	0.536767	-0.696917	0.327148	-0.289466	9.13624e-05	0.639176	0.130673	0.0524946	0.351458	0.408988
0,5D	sb010P0031F23	GT102286	sb010P0031F23		No significant similarity found				-1.55126	0.0578652	-1.0681	-0.406213	-0.215528	0.220637	0.00166165	0.898785	0.0242228	0.374852	0.636229	0.628281
0,5D	sb010P0002E11	GT091911	sb010P0002E11		No significant similarity found				-1.55148	-0.310048	-0.128498	-0.679253	-0.500744	-0.433152	0.000230883	0.412855	0.733186	0.0785332	0.189713	0.255
0,5D	sb010P0027B07	GT100773	sb010P0027B07		No significant similarity found				-1.55725	0.0557697	0.604198	0.27748	-1.00582	-0.810274	1.36602e-05	0.855209	0.0549162	0.366926	0.00228444	0.0117778
0,5D	sb010P0015E11	GT096440	sb010P0015E11	Q4T788	Chromosome undetermined SCAF8234 (Tetraodon nigroviridis)	7e-30	-		-1.55916	-0.542662	-0.783956	-0.10723	0.22646	0.250624	0.00185896	0.246086	0.0975529	0.816861	0.625293	0.589032
0,5D	sb010P0001I11	GT091667	sb010P0001I11		No significant similarity found				-1.55969	0.410923	-0.88546	0.197735	-0.853632	0.211055	0.00570057	0.440431	0.102096	0.709456	0.11449	0.690908
0,5D	sb010P0022K17	GT099155	sb010P0022K17	Q4S5B0	Methionine aminopeptidase (Tetraodon nigroviridis)	1e-101	map		-1.56045	-0.0166687	0.0406662	-0.0326827	0.220292	-0.317481	0.00128294	0.970129	0.927213	0.941472	0.621355	0.47748
0,5D	sb010P0028A23	GT101108	sb010P0028A23		No significant similarity found				-1.58207	-0.0398232	-0.622918	0.0264415	0.477561	0.469205	0.00450643	0.939136	0.237551	0.959565	0.363006	0.371354
0,5D	sb010P0005M23	GT093112	sb010P0005M23		No significant similarity found				-1.58563	0.84309	-1.17293	-0.343687	-0.0678875	-0.305075	0.000797134	0.0574425	0.00993206	0.427559	0.874872	0.480815
0,5D	sb010P0040O11	GT105718	sb010P0040O11		No significant similarity found				-1.58659	0.0575677	-0.553805	-0.224536	0.346079	0.272873	0.00653953	0.916546	0.317265	0.68313	0.529996	0.620066
0,5D	sb010P0022G10	GT099056	sb010P0022G10		No significant similarity found				-1.5917	-0.070212	-0.319953	0.0571768	-1.05185	0.417038	0.00164315	0.880298	0.494102	0.902392	0.0298577	0.374011
0,5D	sb010P0037N11	GT104670	sb010P0037N11	Q5RGQ2	Protein arginine N-methyltransferase 8-B (Danio rerio)	2e-41	prmt8b		-1.59391	-0.082361	-0.377231	0.674851	-0.552737	0.0400777	0.00597271	0.879932	0.490592	0.221261	0.314531	0.941396
0,5D	sb010P0011N17	GT095237	sb010P0011N17		No significant similarity found				-1.59664	-1.9623	0.197839	-0.359104	-0.0190836	-0.336283	0.0080624	0.00150243	0.728405	0.529405	0.973254	0.555743
0,5D	sb010P0012J23	GT095505	sb010P0012J23		No significant similarity found				-1.60192	0.380002	-0.475342	0.0620226	-0.338116	-4.63376	0.0085676	0.510938	0.411804	0.914268	0.558321	3.13972e-09
0,5D	sb010P0032I23	GT102717	sb010P0032I23		No significant similarity found				-1.60985	-0.215239	-0.406066	-0.201507	0.195304	-0.0380148	0.000402874	0.600709	0.326122	0.624048	0.634722	0.926194
0,5D	sb010P0044E07	GT106909	sb010P0044E07	Q7SXX8	Hydroxyacid oxidase 2 (Long chain) (Danio rerio)	3e-28	hao2		-1.6104	0.878804	1.78435	-0.764841	0.580877	-0.320071	0.00469575	0.106821	0.00198918	0.1584	0.280868	0.54981
0,5D	sb010P0005G20	GT092971	sb010-CL218Contig1	Q3LR74	Fetuin B (Carassius gibelio)	8e-61	fetub		-1.6149	-0.214927	0.371736	-0.107952	-0.291884	-0.413455	0.00010638	0.937495	0.117462	0.546441	0.575089	0.0602014
0,5D	sb010P0009I19	GT094437	sb010P0009I19		No significant similarity found				-1.61887	0.24367	-0.0494093	-0.626065	0.0229041	-0.384273	2.46727e-05	0.463265	0.881282	0.065527	0.944799	0.250363
0,5D	sb010P0030C11	GT101841	sb010P0030C11		No significant similarity found				-1.62087	0.823343	-0.0728277	0.474972	1.04522	0.503826	0.00858538	0.164413	0.900609	0.417732	0.0802809	0.390324
0,5D	sb010P0015G10	GT096486	sb010P0015G10	Q02366	NADH dehydrogenase (ubiquinone) 1 alpha subcomplex, 6, 14kDa (Bos taurus)	1e-50	ndufa6		-1.62151	0.00683082	-0.524129	0.132707	0.326041	0.44676	0.000996095	0.987907	0.249844	0.768556	0.471238	0.325274
0,5D	sb010P0020E06	GT098266	sb010P0020E06		No significant similarity found				-1.62675	-0.317178	-0.172006	-0.396544	-0.165009	-0.258119	0.00732998	0.580281	0.763875	0.489945	0.7732	0.652437
0,5D	sb010P0005F17	GT092945	sb010P0005F17		No significant similarity found				-1.63188	-0.262968	0.288962	-0.269559	0.00243943	-0.171915	2.99675e-06	0.368584	0.323789	0.356859	0.993302	0.555206
0,5D	sb010P0010D18	GT094686	sb010P0010D18	Q6IA17	Single Ig IL-1-related receptor (Homo sapiens)	2e-61	sigirr		-1.63753	-0.90891	-0.000280662	0.167879	0.0297922	-0.192626	0.00974493	0.136749	0.999627	0.779785	0.960403	0.7484
0,5D	sb010P0043B04	GT106477	sb010P0043B04		No significant similarity found				-1.64639	-0.799258	0.108537	-0.0501011	-0.419243	-0.76392	0.00014632	0.0443525	0.777995	0.896403	0.28033	0.0539782
0,5D	sb010P0004I07	GT092657	sb010-CL476Contig1	Q5SUR3	S-phase kinase-associated protein 1A (Mus musculus)	1e-90	skp1a		-1.65352	-0.594347	0.226363	-0.582232	0.404926	-0.314095	0.00061426	0.18131	0.606297	0.190119	0.358798	0.475405
0,5D	sb010P0025E14	GT100116	sb010-CL1742Contig1	Q568F0	Elongation factor 1-alpha (Danio rerio)	1e-109	ef1a		-1.65649	0.548452	-0.694401	0.220088	-0.0741506	0.282668	0.00366227	0.306689	0.197803	0.679549	0.889181	0.596066
0,5D	sb010P0025M22	GT100307	sb010-CL730Contig1	Q8QFT2	Glucose-6-phosphate isomerase (Mugil cephalus)	1e-91	gpib		-1.66154	0.472786	-0.538342	-0.690991	-0.201859	-0.231617	0.00156848	0.332466	0.270843	0.160105	0.677164	0.633004
0,5D	sb010P0038D13	GT104809	sb010P0038D13	Q4SLL6	Chromosome 15 SCAF14556 (Tetraodon nigroviridis)	7e-35	-		-1.66198	0.83458	0.210853	0.552258	0.338509	-0.539149	0.00272851	0.112503	0.682821	0.288226	0.512704	0.299622
0,5D	sb010P0043J02	GT106655	sb010P0043J02		No significant similarity found				-1.66331	1.58176	-0.368779	0.126393	0.652533	-0.482803	0.00451209	0.00660376	0.50282	0.817796	0.239292	0.381567
0,5D	sb010P0044I08	GT107003	sb010P0044I08		No significant similarity found				-1.66541	0.907294	0.334462	-0.0623633	-0.41717	-0.60337	9.16649e-05	0.020508	0.375368	0.867925	0.270514	0.114703
0,5D	sb010P0039A11	GT105106	sb010P0039A11		No significant similarity found				-1.67097	0.939446	-0.199196	-0.191851	1.28552	0.88295	0.00822446	0.122876	0.739018	0.748293	0.0376951	0.146172
0,5D	sb010P0002M23	GT092088	sb010P0002M23	Q4W899	Tumor necrosis factor beta (Fugu rubripes)	4e-10	tnfb		-1.67158	0.474847	-0.748429	-0.0793421	-0.216568	0.130454	1.45362e-05	0.156003	0.0287972	0.809717	0.512274	0.692403
0,5D	sb010P0017J09	GT097277	sb010-CL6Contig1	Q802G2	Phospholipid hydroperoxide glutathione peroxidase A (Danio rerio)	9e-80	gpx4a		-1.67956	-0.283903	0.181293	-0.387995	0.136679	-0.242444	1.74447e-05	0.523825	0.882968	0.357254	0.0163552	0.512918
0,5D	sb010P0018K02	GT097658	sb010P0018K02		No significant similarity found				-1.69747	1.00881	-1.00112	0.105762	0.0807567	0.856279	0.00860378	0.10582	0.108399	0.862561	0.894828	0.167393
0,5D	sb010P0006K14	GT093406	sb010-CL191Contig1	Q9DDG2	Midkine-related growth factor b (Danio rerio)	1e-43	mdkb		-1.69886	0.0660719	0.0862461	0.0501465	0.868751	0.141085	0.0017018	0.855644	0.245404	0.907806	0.00107286	0.682759
0,5D	sb010P0022C11	GT098967	sb010-CL1866Contig1	Q6IQ85	Yip1 domain family, member 6 (Danio rerio)	3e-69	yipf6		-1.69928	-0.626231	0.727964	-0.822291	0.61199	-0.343908	6.2406e-05	0.0990524	0.0569849	0.032858	0.106639	0.357763
0,5D	sb010P0039J23	GT105328	sb010P0039J23		No significant similarity found				-1.70372	-0.310941	0.11451	0.275597	0.148506	-0.356793	0.000686337	0.497299	0.802002	0.54713	0.745112	0.436608
0,5D	sb010P0015I22	GT096544	sb010P0015I22		No significant similarity found				-1.70607	0.445344	-0.656451	-0.508629	0.33779	-0.259459	0.000619733	0.328834	0.153622	0.265847	0.457464	0.567488
0,5D	sb010P0034L03	GT103504	sb010P0034L03		No significant similarity found				-1.70662	1.32196	-0.941735	0.586947	-0.180172	-0.738972	0.0040031	0.0222363	0.0965541	0.293859	0.745331	0.188536
0,5D	sb010P0037C08	GT104411	sb010P0037C08		No significant similarity found				-1.70698	1.14833	0.339531	-0.44743	-1.34328	-0.305743	0.00348062	0.0415541	0.534467	0.414061	0.0184358	0.575678
0,5D	sb010P0004H10	GT092636	sb010-CL8Contig1	B7U7W3	NADH-ubiquinone oxidoreductase chain 5 (Fundulus heteroclitus)	0.0	nd6		-1.70711	-0.358258	-0.685623	0.428156	-0.10886	0.35596	0.000489272	0.528086	0.712511	0.683619	0.962875	0.22258
0,5D	sb010P0001D23	GT091572	sb010P0001D23		No significant similarity found				-1.71593	2.38594	-0.721982	0.359563	-0.400283	0.371543	0.00411891	0.000151922	0.202575	0.521642	0.47595	0.507957
0,5D	sb010P0013E19	GT095734	sb010P0013E19	Q9IBH0	Orla C3-2 protein (Oryzias latipes)	1e-102	orlac32		-1.71736	0.0428583	-0.0900604	-1.29029	0.409123	-0.214714	3.44846e-05	0.905075	0.802204	0.00101647	0.259748	0.551298
0,5D	sb010P0025P10	GT100364	sb010-CL66Contig1	A2VC52	NADH-ubiquinone oxidoreductase chain 1 (Fundulus heteroclitus)	1e-164	nd1		-1.71814	-0.337766	-0.114406	0.249455	-0.950187	0.211539	0.00149327	0.499219	0.81839	0.617163	0.0635054	0.671469
0,5D	sb010P0001B23	GT091532	sb010P0001B23		No significant similarity found				-1.71962	0.32648	0.32009	0.967398	-1.13984	-0.858354	0.00577326	0.578032	0.585461	0.105678	0.0585546	0.149352
0,5D	sb010P0010M11	GT094867	sb010P0010M11		No significant similarity found				-1.7234	1.08703	-1.39032	0.0713709	0.727768	0.212454	4.63498e-05	0.00558341	0.00061291	0.846453	0.0551756	0.565232
0,5D	sb010P0025F11	GT100135	sb010P0025F11		No significant similarity found				-1.7304	-0.297814	-0.240569	-0.00263567	-0.283255	-0.079971	0.00853461	0.632657	0.699232	0.996619	0.649323	0.897697
0,5D	sb010P0026K03	GT100610	sb010-CL878Contig1	Q6Y265	40S ribosomal protein Sa (Pagrus major)	1e-164	rpsa		-1.73171	0.73468	0.267134	0.4887	-0.305316	0.779169	0.00481652	0.207702	0.643232	0.398675	0.596727	0.18216
0,5D	sb010P0001M07	GT091746	sb010P0001M07		No significant similarity found				-1.73202	0.0779809	-0.321197	-0.359598	0.386721	0.0889563	0.00843854	0.90016	0.606048	0.563891	0.535034	0.886202
0,5D	sb010P0011P04	GT095266	sb010P0011P04		No significant similarity found				-1.74893	-0.013554	0.188948	0.910644	0.0705367	0.242023	0.00221798	0.979579	0.721486	0.0927392	0.894041	0.648166
0,5D	sb010P0016M22	GT097001	sb010P0016M22		No significant similarity found				-1.75229	0.150541	-0.419778	-0.485691	-0.263761	-0.00854943	1.18865e-06	0.610961	0.161733	0.107251	0.374798	0.976905
0,5D	sb010P0026D03	GT100448	sb010-CL3Contig1	Q90YI9	Collagen type I alpha 3 chain (Danio rerio)	3e-06	col1a1b		-1.7545	-0.472997	-0.0534711	0.0467148	-0.130722	-0.197768	0.000434125	0.351439	0.815524	0.271648	0.75713	0.0035097
0,5D	sb010P0018K04	GT097660	sb010P0018K04	Q4ADV6	Cholecystokinin (Seriola quinqueradiata)	4e-40	cck		-1.75962	-0.148456	0.520804	-0.520313	0.393689	-0.196776	0.00592543	0.805045	0.389135	0.389577	0.513987	0.743637
0,5D	sb010P0030F24	GT101921	sb010P0030F24		No significant similarity found				-1.76227	0.386468	-1.04458	0.0839346	0.899314	0.112716	0.00096043	0.430678	0.0386496	0.863469	0.0725512	0.817406
0,5D	sb010P0027L23	GT101006	sb010P0027L23		No significant similarity found				-1.76716	0.465216	-0.27956	-0.13499	-0.285352	-0.342438	0.0056456	0.440205	0.641765	0.822024	0.634903	0.569097
0,5D	sb010P0010F12	GT094723	sb010-CL480Contig1	Q6PHG3	Annexin A13 (Danio rerio)	5e-31	anxa13		-1.77278	-0.663781	-1.05537	-0.20345	1.05862	0.17321	0.00828923	0.299646	0.103472	0.748674	0.102456	0.784984
0,5D	sb010P0034C23	GT103311	sb010-CL85Contig1	Q509A4	NADH-ubiquinone oxidoreductase chain 2 (Fundulus heteroclitus)	1e-172	nd2		-1.78975	-0.256725	-0.527508	0.5476	-0.147381	0.348198	0.000203922	0.55151	0.225246	0.20848	0.731965	0.420372
0,5D	sb010P0031G23	GT102308	sb010-CL732Contig1	P36992	AMBP protein precursor (Pleuronectes platessa)	1e-133	ambp		-1.79101	-2.02816	0.828424	-0.715604	0.438271	0.0425672	0.00314561	2.3798e-06	0.377564	0.128747	0.126753	0.885973
0,5D	sb010P0001N15	GT091772	sb010P0001N15		No significant similarity found				-1.79515	0.26795	-0.0965516	-0.484893	0.677257	-0.1661	0.00512313	0.65656	0.872527	0.422653	0.265043	0.782614
0,5D	sb010P0003B18	GT092184	sb010-CL79Contig1	Q5KSU1	Apolipoprotein A-IV (Fugu rubripes)	1e-105	apoa4		-1.79775	-0.297231	0.766418	-0.4475	-0.0446405	-0.248601	8.0658e-07	0.000217639	0.0025897	0.0195234	0.56163	0.959282
0,5D	sb010P0044F16	GT106942	sb010P0044F16	Q7SXJ5	Bleomycin hydrolase (Danio rerio)	4e-98	blmh		-1.79939	0.106175	0.303262	-0.46825	0.579408	0.540499	0.00297592	0.850633	0.591423	0.408697	0.308013	0.341118
0,5D	sb010P0001A22	GT091507	sb010P0001A22		No significant similarity found				-1.80082	0.320782	0.115866	0.136834	-0.223262	-0.631785	0.00375249	0.581243	0.841757	0.813629	0.700706	0.28065
0,5D	sb010P0031M22	GT102444	sb010P0031M22		No significant similarity found				-1.80788	0.295019	-0.699588	-0.153867	-0.120068	-0.501514	3.27838e-07	0.302009	0.0182944	0.58806	0.672254	0.0840611
0,5D	sb010P0018H17	GT097602	sb010P0018H17	Q6DHU3	Keratin type I (Danio rerio)	2e-45	krt1		-1.81202	-0.678012	0.840446	-0.349256	0.30334	-0.221719	1.15567e-06	0.0321309	0.00910064	0.256887	0.323551	0.468962
0,5D	sb010P0034G07	GT103390	sb010P0034G07		No significant similarity found				-1.81545	-0.531887	1.21809	-1.29154	0.805533	-0.228497	4.99299e-06	0.118028	0.000861447	0.000466671	0.02078	0.495064
0,5D	sb010P0003H05	GT092296	sb010P0003H05	Q6DHG1	EGF-like-domain, multiple 6 (Danio rerio)	5e-11	egfl6		-1.82125	-0.584681	-0.0385897	-0.714386	0.366327	-0.49621	0.00838226	0.373527	0.952868	0.278383	0.575689	0.449312
0,5D	sb010P0002L23	GT092067	sb010P0002L23		No significant similarity found				-1.82205	-0.100947	-0.0610437	-0.576313	-0.154557	-0.17336	0.00302948	0.859946	0.915016	0.317531	0.787116	0.761993
0,5D	sb010P0018F04	GT097545	sb010P0018F04		No significant similarity found				-1.82281	0.0831639	-0.227683	0.77096	0.0622579	-1.34714	0.00475756	0.890696	0.707017	0.20836	0.918055	0.0319433
0,5D	sb010P0036E12	GT104090	sb010-CL6Contig2	A4L7I9	Phospholipid hydroperoxide glutathione peroxidase (Thunnus maccoyii)	2e-43	gpx4		-1.83054	0.063263	-0.00071229	-0.124875	0.431321	-0.379931	1.69225e-08	0.797512	0.997694	0.613087	0.087359	0.130143
0,5D	sb010P0025M08	GT100293	sb010P0025M08		No significant similarity found				-1.85807	0.644024	-0.332763	-0.256891	-0.626207	-0.240825	0.00224474	0.257805	0.555806	0.648911	0.270942	0.66946
0,5D	sb010P0034B23	GT103287	sb010P0034B23		No significant similarity found				-1.86395	0.784413	-0.414754	0.0528407	-0.580887	0.112764	0.00494813	0.21285	0.506312	0.932289	0.353575	0.856147
0,5D	sb010P0009L04	GT094493	sb010P0009L04		No significant similarity found				-1.86896	0.0957569	0.026553	0.853155	-0.27366	-0.0576568	1.46971e-06	0.764141	0.933647	0.011124	0.393587	0.856566
0,5D	sb010P0025K21	GT100261	sb010-CL614Contig1	Q7ZVP6	Sarcolemma associated protein (Danio rerio)	1e-31	slmap		-1.87897	1.03969	-0.548269	-0.381379	0.70883	0.944529	0.00368634	0.0924688	0.367158	0.529085	0.245679	0.124925
0,5D	sb010P0015P11	GT096694	sb010P0015P11		No significant similarity found				-1.88196	-0.0324957	-0.900439	0.0233192	-0.208049	0.481261	0.00273701	0.955608	0.12994	0.968136	0.721811	0.412215
0,5D	sb010P0002I07	GT091991	sb010P0002I07	Q9IBH1	Complement component C3-1 (Oryzias latipes)	3e-26	c3b		-1.88637	0.161483	0.510019	-1.50178	0.1612	-0.633965	0.00386546	0.791323	0.405673	0.0185738	0.79168	0.302755
0,5D	sb010P0041P15	GT106088	sb010P0041P15	A3KGT9	1-acyl-sn-glycerol-3-phosphate acyltransferase theta-A (Danio rerio)	2e-12	agpat9l		-1.889	-0.225888	-0.363543	1.11691	-0.720754	-1.29103	0.00013287	0.606796	0.409078	0.015067	0.10705	0.00562068
0,5D	sb010P0044A05	GT106817	sb010P0044A05	O93423	Stom protein (Danio rerio)	8e-40	stom		-1.89042	-0.746074	-0.124031	-0.632931	-0.0888625	-0.45388	0.00112141	0.167088	0.815658	0.239176	0.86732	0.396107
0,5D	sb010P0025C01	GT100058	sb010P0025C01		No significant similarity found				-1.89464	2.46571	0.0405353	0.730345	1.08792	-0.432279	0.00633812	0.000610532	0.95052	0.268223	0.103041	0.509586
0,5D	sb010P0021J14	GT098762	sb010P0021J14		No significant similarity found				-1.89717	0.815165	-0.113337	-0.830343	-0.153948	-0.198778	0.00584177	0.213318	0.860962	0.205124	0.811991	0.75882
0,5D	sb010P0016F16	GT096834	sb010P0016F16		No significant similarity found				-1.90036	-0.208576	-0.0394318	0.12393	-0.343259	0.12457	0.0057497	0.74724	0.951378	0.84806	0.596362	0.847286
0,5D	sb010P0016I12	GT096899	sb010P0016I12		No significant similarity found				-1.9015	-0.266189	-1.76418	-0.310599	0.24167	0.0504386	0.00980567	0.703032	0.0158257	0.656574	0.729202	0.942349
0,5D	sb010P0001M08	GT091747	sb010P0001M08		No significant similarity found				-1.92602	0.125932	0.147124	-0.508232	0.19239	-0.00655726	0.00660591	0.850461	0.82569	0.448694	0.773412	0.992165
0,5D	sb010P0042M05	GT106371	sb010P0042M05	Q561U0	Novel protein similar to vertebrate calpain 2 (Danio rerio)	1e-20	zgc:112420		-1.92821	0.0366972	-0.166678	-0.940645	0.0930692	-0.417738	0.00693501	0.956517	0.804495	0.168653	0.890032	0.536053
0,5D	sb010P0038D15	GT104811	sb010P0038D15		No significant similarity found				-1.93791	-0.979903	0.694123	0.244749	-0.315567	-0.894481	0.000521759	0.0597552	0.176307	0.629138	0.533998	0.0842804
0,5D	sb010P0026B23	GT100421	sb010P0026B23		No significant similarity found				-1.9517	-0.0351118	-0.533967	0.205592	-0.347674	0.418252	0.000519116	0.945028	0.298529	0.686781	0.496342	0.413923
0,5D	sb010P0022D11	GT098990	sb010-CL924Contig1	Q1L6U9	PC-3 secreted microprotein precursor (Homo sapiens)	4e-18	msmp		-1.95531	0.586079	1.13743	-0.212154	0.695254	-0.628335	0.00114168	0.291823	0.0456513	0.700577	0.212741	0.259042
0,5D	sb010P0004J22	GT092691	sb010P0004J22	Q568U3	Cytokeratin-like (Danio rerio)	3e-69	krtl		-1.97278	-0.478679	-0.0798532	-0.0400739	-0.0293722	0.194992	4.39586e-06	0.189339	0.824378	0.911298	0.934921	0.588615
0,5D	sb010P0023M23	GT099573	sb010P0023M23	Q7ZWC3	Nudix (Nucleoside diphosphate linked moiety X)-type motif 1 (Danio rerio)	3e-75	nudt1		-1.98875	0.933869	0.301924	-0.436312	-0.0680889	0.0587253	0.00786289	0.192232	0.669554	0.538065	0.923223	0.933754
0,5D	sb010P0002K12	GT092036	sb010P0002K12		No significant similarity found				-1.99289	-0.721505	-0.347745	-0.428295	0.76002	0.526253	0.00424983	0.273142	0.594676	0.512753	0.248845	0.422048
0,5D	sb010P0022G02	GT099049	sb010P0022G02	Q93100	Phosphorylase b kinase regulatory subunit beta (Homo sapiens)	6e-15	phkb		-1.99812	0.989139	0.20013	-0.0638359	-0.259946	-0.271411	0.00306625	0.122404	0.750225	0.919061	0.679415	0.666152
0,5D	sb010P0001B11	GT091520	sb010P0001B11		No significant similarity found				-2.02296	0.233601	0.0648588	0.270866	0.228398	0.512818	0.00583428	0.735073	0.925084	0.69488	0.740749	0.459133
0,5D	sb010P0015B23	GT096383	sb010P0015B23	C3KIP4	Myosin light polypeptide 6 (Anoplopoma fimbria)	1e-73	myl6		-2.03339	-0.0371084	-0.771386	-0.114135	0.154155	-0.140276	0.000618088	0.945145	0.159205	0.832453	0.775145	0.794891
0,5D	sb010P0037A21	GT104378	sb010P0037A21		No significant similarity found				-2.04438	1.14241	0.0951318	-0.490179	0.0837464	0.245891	0.00489607	0.100745	0.888941	0.473561	0.902158	0.71838
0,5D	sb010P0020P03	GT098523	sb010P0020P03		No significant similarity found				-2.04455	1.13782	-0.202283	0.59303	0.45914	-0.658502	0.00208783	0.0714078	0.742357	0.338302	0.457174	0.288487
0,5D	sb010P0038M23	GT105027	sb010-CL1688Contig1	Q91195	Cystatin precursor (Oncorhynchus mykiss)	6e-28	cst		-2.05723	0.35389	-0.362195	-0.92277	1.7278	0.52772	0.00180711	0.562084	0.552995	0.136486	0.00742137	0.388847
0,5D	sb010P0025L15	GT100278	sb010P0025L15		No significant similarity found				-2.0667	-0.263805	-0.553021	0.296403	-1.01271	-1.24413	0.000366337	0.614225	0.293947	0.57137	0.0595356	0.0224001
0,5D	sb010P0034F18	GT103377	sb010P0034F18		No significant similarity found				-2.07353	0.51008	-0.017499	-1.00019	-0.383557	0.280553	0.00193917	0.411985	0.977425	0.112956	0.536348	0.650599
0,5D	sb010P0009E23	GT094350	sb010P0009E23	Q8JFG4	Type II keratin E3 (Oncorhynchus mykiss)	4e-45	krt2a3		-2.09533	0.120346	-0.615616	-0.481613	0.0250435	-0.376925	1.18087e-06	0.733399	0.0884401	0.178727	0.943444	0.289948
0,5D	sb010P0039B22	GT105140	sb010P0039B22		No significant similarity found				-2.09998	0.233152	-0.311758	0.455368	-1.0595	0.436317	0.0068131	0.750022	0.670285	0.534688	0.153995	0.551816
0,5D	sb010P0017C06	GT097118	sb010-CL90Contig1	A8MN21	Transferrin (Oryzias latipes)	6e-93	tf		-2.1045	-0.306325	1.48374	-0.612714	1.13587	-0.141287	1.41605e-06	0.0132375	6.6383e-05	0.101153	0.139162	0.341716
0,5D	sb010P0037B07	GT104387	sb010P0037B07		No significant similarity found				-2.1334	-1.33197	2.70325	-0.461512	0.329841	-0.28975	1.26313e-05	0.00292524	2.3716e-07	0.272341	0.430582	0.4882
0,5D	sb010P0020A19	GT098185	sb010P0020A19		No significant similarity found				-2.15623	1.15885	-0.402125	-0.712329	0.01853	0.42209	0.00511625	0.115871	0.578765	0.327891	0.979539	0.560156
0,5D	sb010P0021C23	GT098608	sb010P0021C23		No significant similarity found				-2.16433	-0.377868	0.521804	-0.568542	-0.186103	-0.0297798	0.00072601	0.518279	0.373785	0.333075	0.749753	0.959261
0,5D	sb010P0018H03	GT097590	sb010-CL1919Contig1	Q8N516	Inhibitor of kappa light polypeptide gene enhancer in B-cells, kinase complex-associated protein (Homo sapiens)	4e-73	ikbkap		-2.17047	0.121917	-0.0976118	0.921773	-0.305305	-0.918067	0.00041	0.825926	0.860208	0.103448	0.58257	0.104785
0,5D	sb010P0044M07	GT107093	sb010P0044M07		No significant similarity found				-2.1864	0.95305	0.836729	-0.421491	-0.175515	0.0667193	0.00319877	0.174066	0.231173	0.542979	0.799549	0.923068
0,5D	sb010P0037F23	GT104494	sb010P0037F23		No significant similarity found				-2.1891	0.0721851	0.260009	-0.943622	0.627708	0.188602	0.00165496	0.910432	0.685692	0.148123	0.331567	0.768954
0,5D	sb010P0001K14	GT091711	sb010-CL236Contig1	Q8JIN1	Embryonic beta-type globin (Oryzias latipes)	1e-68	gb		-2.18974	2.04611	-1.1864	-0.795087	2.57178	0.124592	0.00383708	0.00647066	0.100766	0.265779	0.000898491	0.860232
0,5D	sb010P0023A17	GT099296	sb010P0023A17		No significant similarity found				-2.22244	0.0704508	1.40824	-1.65741	0.944171	-0.364771	0.00267785	0.9184	0.0472556	0.0209665	0.176023	0.596592
0,5D	sb010P0036J12	GT104206	sb010-CL2Contig1	Q8WNT7	Fructose-bisphosphate aldolase (Macaca fascicularis)	1e-115	ald		-2.22952	0.956893	-1.40967	-0.425339	1.31665	0.150941	0.00617439	0.217152	0.0729135	0.57961	0.0928834	0.843824
0,5D	sb010P0037N23	GT104682	sb010P0037N23		No significant similarity found				-2.23444	-0.117449	-0.257351	0.361675	0.0793484	0.156212	0.000962885	0.849531	0.677961	0.560029	0.897997	0.800829
0,5D	sb010P0023F07	GT099402	sb010-CL715Contig1	Q6DRM4	Parvin, alpha (Danio rerio)	2e-87	parvaa		-2.25054	0.938822	1.91494	-0.966822	-0.483613	-0.0286403	0.00802067	0.246656	0.0220589	0.233144	0.547512	0.971502
0,5D	sb010P0037L23	GT104636	sb010P0037L23	Q08CL8	CCR4-NOT transcription complex subunit 10 (Danio rerio)	2e-63	cnot10		-2.26416	0.642481	0.172104	-0.584575	0.0219907	0.0606848	0.00166415	0.33683	0.795598	0.381582	0.973581	0.927187
0,5D	sb010P0030A05	GT101788	sb010P0030A05	A2TC22	Solute carrier family 7 member 11 (Canis familiaris)	4e-85	slc7a11		-2.27362	0.863821	-0.546263	-1.22931	0.312155	-0.199577	0.00822975	0.292232	0.503121	0.137366	0.701312	0.806152
0,5D	sb010P0037B12	GT104392	sb010P0037B12		No significant similarity found				-2.28188	0.146691	-0.736212	-0.502338	1.12463	0.156281	0.00514931	0.848031	0.339558	0.512994	0.148414	0.838236
0,5D	sb010P0001A09	GT091496	sb010P0001A09	CAG01489	Unnamed protein product (Tetraodon nigroviridis)	2e-10	-		-2.28452	0.962401	-0.375051	0.614965	-0.0186786	0.0197461	0.00302732	0.185719	0.601758	0.393882	0.97922	0.978032
0,5D	sb010P0004K08	GT092701	sb010P0004K08		No significant similarity found				-2.29308	0.375406	0.876155	-0.151519	-0.848683	-0.170749	0.00629867	0.635213	0.271977	0.847928	0.287011	0.828922
0,5D	sb010P0024G13	GT094733	sb010P0024G13	Q8VBW5	Bobby sox homolog (Drosophila) (Mus musculus)	5e-10	bbx		-2.31029	3.20249	-0.438743	-0.291534	1.18449	0.115068	0.00623913	0.00029853	0.581857	0.714063	0.142972	0.884908
0,5D	sb010P0037B11	GT104391	sb010P0037B11		No significant similarity found				-2.32987	0.855265	-0.0136045	-0.129405	0.640342	-0.637168	0.00133994	0.205985	0.983743	0.846361	0.341014	0.343378
0,5D	sb010P0010F23	GT103376	sb010-CL282Contig1	Q6PC38	Recoverin (Danio rerio)	1e-87	rcv1		-2.35281	-0.0461916	0.0373129	-0.177922	-0.0963703	0.12902	7.79657e-07	0.905013	0.923205	0.64629	0.803463	0.739095
0,5D	sb010P0038I06	GT104916	sb010P0038I06		No significant similarity found				-2.36918	0.836389	-0.455526	-1.47349	0.675093	-0.502423	0.0018661	0.239729	0.51874	0.0427631	0.34081	0.476953
0,5D	sb010P0022E23	GT099024	sb010P0022E23		No significant similarity found				-2.37356	-0.399218	0.659243	-0.850394	0.621113	-0.169188	6.01664e-07	0.303599	0.0939297	0.0331359	0.113645	0.660651
0,5D	sb010P0032B16	GT102548	sb010-CL399Contig1	Q6PC44	Calbindin 2, like (Danio rerio)	3e-77	calb2a		-2.39386	-1.79685	0.248322	-0.787234	-0.255796	-0.0233381	0.00744256	0.0396017	0.768691	0.354149	0.761947	0.977935
0,5D	sb010P0010J14	GT094805	sb010P0010J14	Q9I901	Retinol-binding protein (Sparus aurata)	2e-30	rbp		-2.40193	-0.0335705	-0.176249	-0.335547	0.303911	-0.128957	0.000816507	0.959091	0.787814	0.608905	0.642954	0.843841
0,5D	sb010P0010I12	GT094784	sb010P0010I12		No significant similarity found				-2.40364	-0.288215	-1.4097	-0.178456	0.839339	0.316916	0.00728948	0.733216	0.102412	0.832757	0.324209	0.707868
0,5D	sb010P0016M24	GT097003	sb010P0016M24		No significant similarity found				-2.40989	-0.377729	-1.33445	-0.174961	3.03942	0.451938	0.00255052	0.611148	0.0791217	0.813522	0.000244473	0.543331
0,5D	sb010P0021D03	GT098612	sb010-CL317Contig1	Q4SU55	Peptidyl-prolyl cis-trans isomerase (Tetraodon nigroviridis)	1e-72	ppi		-2.43376	-0.309724	0.406915	-0.187177	0.4747	-0.212313	0.00346352	0.690331	0.601012	0.809583	0.54214	0.784632
0,5D	sb010P0004N11	GT092768	sb010P0004N11		No significant similarity found				-2.43593	1.35744	-0.936833	-0.319681	0.204016	0.216139	0.000580904	0.0410126	0.151375	0.619368	0.75095	0.73671
0,5D	sb010P0002C17	GT091875	sb010P0002C17	Q7YTR7	Putative uncharacterized protein clec-200 (Caenorhabditis elegans)	3e-32	clec200		-2.46675	-0.665525	-0.289586	0.048237	0.516439	-0.224311	8.28148e-06	0.161782	0.537532	0.91796	0.274663	0.632541
0,5D	sb010P0006H15	GT093342	sb010P0006H15		No significant similarity found				-2.4809	1.78941	-0.66156	0.117859	0.142375	-0.742132	0.00271555	0.0254014	0.392296	0.878185	0.853123	0.337955
0,5D	sb010P0032B23	GT102555	sb010-CL52Contig1	Q5TZ29	Novel protein similar to vertebrate apolipoprotein B (Danio rerio)	8e-37	apobl		-2.50363	-0.653269	0.246568	-0.698633	0.919679	0.237198	3.31491e-06	0.273244	0.616699	0.334579	0.432923	0.765972
0,5D	sb010P0028O20	GT101414	sb010P0028O20	Q0VG64	Ras association (RalGDS/AF-6) domain family 6 (Danio rerio)	6e-57	rassf6		-2.56599	1.13856	1.03132	-1.30443	-2.17835	0.24562	0.00183877	0.141352	0.181447	0.0936898	0.00696551	0.747012
0,5D	sb010P0030F23	GT101920	sb010P0030F23		No significant similarity found				-2.56966	1.26644	-1.87567	-0.221037	-0.936571	1.54939	0.00107757	0.0858238	0.0131874	0.758995	0.199193	0.0376745
0,5D	sb010P0037E11	GT104459	sb010-CL905Contig1	Q9YGS2	Reverse transcriptase-like protein (Fugu rubripes)	2e-10	rtl		-2.57077	0.577613	0.216108	-0.283535	-0.304973	-0.387845	6.78612e-06	0.235824	0.654264	0.55727	0.528038	0.423185
0,5D	sb010P0006C13	GT093233	sb010-CL2303Contig1	Q5XVN5	Serine/cysteine proteinase inhibitor (Fundulus heteroclitus)	1e-60	serpin		-2.60166	0.440558	2.8801	-0.489394	0.680655	-0.383201	0.000453852	0.512527	0.000139445	0.467271	0.313893	0.568597
0,5D	sb010P0024K11	GT099888	sb010P0024K11		No significant similarity found				-2.61161	1.28921	-0.675785	-2.19044	1.85238	0.489277	0.00445337	0.140534	0.434034	0.0151373	0.03745	0.570228
0,5D	sb010P0038O17	GT105066	sb010P0038O17		No significant similarity found				-2.61947	2.05293	0.196779	0.260463	0.809859	0.152531	0.00167474	0.011254	0.798075	0.734983	0.296339	0.842769
0,5D	sb010P0035F20	GT103751	sb010P0035F20		No significant similarity found				-2.6227	-0.475131	2.97373	-0.744087	-0.0675418	-0.29346	2.01381e-10	0.106868	9.86834e-12	0.0140717	0.815021	0.313123
0,5D	sb010P0025L14	GT100277	sb010P0025L14		No significant similarity found				-2.63024	2.38614	-1.17004	-0.392439	0.497677	-0.522175	0.00525715	0.0105247	0.191927	0.657767	0.57462	0.556036
0,5D	sb010P0021L11	GT098805	sb010P0021L11		No significant similarity found				-2.65816	1.57486	-0.697294	-0.509274	0.76304	0.570711	0.00330182	0.0689422	0.410744	0.546979	0.36855	0.500022
0,5D	sb010P0039J15	GT105320	sb010P0039J15	A9JRU1	Putative uncharacterized protein (Danio rerio)	2e-20	LOC555531		-2.66348	1.35219	-0.43343	-0.0409571	-0.515286	-0.0899374	0.00402838	0.12533	0.617299	0.962265	0.552805	0.917262
0,5D	sb010P0015M11	GT096626	sb010-CL2013Contig1	Q05K88	Adrenomedullin 5 (Oryzias latipes)	7e-26	am5		-2.68451	1.28939	-1.54084	0.170916	-0.00428804	0.70172	0.00278775	0.129309	0.0720274	0.837769	0.9959	0.403036
0,5D	sb010P0023N06	GT099580	sb010P0023N06		No significant similarity found				-2.68668	1.63436	0.908998	-0.566157	0.0454002	0.612055	0.00027598	0.0183196	0.176183	0.395335	0.945346	0.358617
0,5D	sb010P0040B10	GT105501	sb010P0040B10		No significant similarity found				-2.68727	0.408185	-0.162927	0.271437	-0.416393	0.490342	0.000165445	0.521272	0.797397	0.669166	0.512986	0.441676
0,5D	sb010P0027A12	GT100755	sb010P0027A12		No significant similarity found				-2.68789	-1.00358	-0.919446	-0.357103	0.871082	0.310473	0.00165514	0.208461	0.248226	0.650881	0.273468	0.693874
0,5D	sb010P0001E11	GT091583	sb010P0001E11		No significant similarity found				-2.70235	1.68816	-1.17332	-0.161504	0.0245338	-0.0249337	0.00214326	0.0449429	0.156592	0.842967	0.975986	0.975594
0,5D	sb010P0038A12	GT104740	sb010-CL1104Contig1	Q8UUM3	ReO_6 protein (Oryzias latipes)	5e-15	reo6		-2.7118	0.00638003	-1.17383	-0.078172	0.807828	0.526802	0.00847756	0.994772	0.233307	0.936015	0.409292	0.589355
0,5D	sb010P0038N23	GT105049	sb010P0038N23		No significant similarity found				-2.71743	0.843134	-0.95173	-0.475425	0.200198	0.361712	0.00207285	0.305835	0.248796	0.561434	0.806397	0.658259
0,5D	sb010P0037E23	GT104471	sb010P0037E23		No significant similarity found				-2.72302	1.54876	-0.185072	-0.76974	1.30535	0.385997	0.000662781	0.0395391	0.799171	0.293986	0.0798443	0.596308
0,5D	sb010P0038D03	GT104799	sb010-CL391Contig1	A0JME6	Isochorismatase domain-containing protein 2 (Danio rerio)	6e-70	isoc2		-2.73907	0.998184	-0.15343	0.903441	0.366233	0.35159	4.25741e-05	0.0935724	0.792167	0.127578	0.53044	0.546909
0,5D	sb010P0032D10	GT102590	sb010P0032D10		No significant similarity found				-2.83203	-0.278888	0.755751	-0.490131	-0.464399	1.0293	1.77794e-06	0.569221	0.128994	0.319732	0.345411	0.0416683
0,5D	sb010P0006P17	GT093519	sb010P0006P17		No significant similarity found				-2.84815	-1.73052	0.724427	0.0502191	0.314507	-0.106976	0.000951372	0.0341679	0.361092	0.949183	0.690152	0.89202
0,5D	sb010P0024H15	GT099822	sb010P0024H15	C1C4F2	Transposable element Tc1 transposase (Rana catesbeiana)	2e-12	tc1a		-2.86347	1.13534	0.721355	0.726901	1.17123	0.335484	0.000614339	0.141549	0.345365	0.341722	0.129804	0.658992
0,5D	sb010P0017I12	GT097257	sb010-CL127Contig1	Q800R0	Gelsolin (Anableps anableps)	7e-81	gsn		-2.88642	0.804807	-1.67053	-0.853553	1.6239	0.541106	0.000716384	0.304069	0.0377382	0.276213	0.0430357	0.487564
0,5D	sb010P0020I24	GT098378	sb010P0020I24		No significant similarity found				-2.89563	1.10915	-1.54696	0.32621	0.792655	0.51683	0.00074684	0.162677	0.0548603	0.677038	0.31475	0.510202
0,5D	sb010P0029O14	GT101755	sb010P0029O14	D0VB93	Estrogen-regulated protein (Sparus aurata)	1e-19	-		-2.90176	0.253629	0.412491	0.0425131	0.318831	-0.584762	6.24439e-09	0.497508	0.272731	0.90914	0.394758	0.123496
0,5D	sb010P0044O03	GT107132	sb010P0044O03		No significant similarity found				-2.94746	1.34867	-0.311236	0.302231	-0.0375245	-0.21672	2.08203e-06	0.0125195	0.545557	0.557177	0.941739	0.673382
0,5D	sb010P0037O09	GT104692	sb010P0037O09		No significant similarity found				-2.9569	-0.93383	1.55699	-0.13414	-0.647508	0.0644947	1.19702e-08	0.0222247	0.000345927	0.732105	0.105346	0.869173
0,5D	sb010P0033M24	GT103173	sb010P0033M24	A1BLP8	Liver angiotensinogen (Rhabdosargus sarba)	1e-57	agt		-2.98395	-1.3021	-0.286079	-0.704472	0.799411	0.000546492	3.61604e-05	0.0442674	0.648488	0.26557	0.20773	0.999304
0,5D	sb010P0004C09	GT092523	sb010P0004C09		No significant similarity found				-2.9874	-0.163352	0.428872	0.0922268	-0.216683	0.308651	0.0076634	0.877245	0.685419	0.930497	0.83768	0.770507
0,5D	sb010P0039L06	GT105358	sb010-CL1603Contig1	Q5KSU2	Apolipoprotein A-IV3 (Fugu rubripes)	1e-109	apoa-IV3		-3.06049	-0.589521	0.177648	0.0339812	-0.0583324	-0.138167	0.000720598	0.59659	0.682089	0.11217	0.0517125	0.626445
0,5D	sb010P0004H19	GT092645	sb010P0004H19		No significant similarity found				-3.12229	1.5596	-1.77628	0.320037	-0.332765	-0.0429823	0.00881173	0.172906	0.122194	0.776642	0.768021	0.969587
0,5D	sb010P0037I24	GT104565	sb010-CL11Contig1	Q6DRD1	ATP synthase, H+ transporting, mitochondrial F1 complex, O subunit (Danio rerio)	1e-95	atp5o		-3.12442	0.00634825	-0.285515	-0.481126	1.12288	0.0712915	0.00359003	0.994941	0.775639	0.631441	0.266748	0.943232
0,5D	sb010P0039A23	GT105118	sb010P0039A23		No significant similarity found				-3.12476	-0.462105	0.0564187	-0.0183646	-0.596697	-0.148915	0.000740963	0.584634	0.946665	0.982627	0.480983	0.859877
0,5D	sb010P0011E17	GT095043	sb010-CL421Contig1	C3UZW7	Apolipoprotein B (Perca flavescens)	3e-26	apob		-3.13052	-0.414063	0.264599	-0.637008	0.118471	0.393583	1.64414e-06	0.545341	0.710573	0.0052668	0.509297	0.586859
0,5D	sb010P0034D23	GT103335	sb010P0034D23	Q7ZWD9	TDP-glucose 4,6-dehydratase (Danio rerio)	5e-64	tgds		-3.14602	0.769964	-0.70176	-0.103167	-0.21413	0.199541	0.00025869	0.321847	0.36594	0.893586	0.781387	0.795924
0,5D	sb010P0028L05	GT101335	sb010P0028L05		No significant similarity found				-3.18037	-2.57947	1.98597	-1.13016	0.407443	0.368422	0.000315461	0.00253932	0.016824	0.160747	0.608217	0.642859
0,5D	sb010P0039B08	GT105127	sb010P0039B08		No significant similarity found				-3.24687	0.0605074	1.41641	0.0615381	-1.42	-0.658799	4.11848e-07	0.906552	0.00929057	0.904968	0.0091314	0.206937
0,5D	sb010P0030M19	GT102078	sb010P0030M19		No significant similarity found				-3.24945	1.51864	-0.0132951	-0.688344	0.502138	-0.113251	0.00346639	0.149699	0.989768	0.508212	0.628787	0.913023
0,5D	sb010P0038I05	GT104915	sb010P0038I05		No significant similarity found				-3.25644	0.159847	-0.0999862	-0.946542	0.202418	-0.726586	0.000151425	0.834139	0.895769	0.220374	0.790927	0.344477
0,5D	sb010P0009F15	GT094364	sb010-CL1662Contig1	Q9YH92	Claudin 7 (Danio rerio)	2e-54	cldn7		-3.30021	-0.150291	0.049501	-0.799757	0.227266	-0.38559	0.000647232	0.759439	0.919609	0.110131	0.643644	0.433986
0,5D	sb010P0037D24	GT104448	sb010-CL283Contig1	Q58ER0	RNA binding motif protein 39b (Danio rerio)	1e-77	rbm39b		-3.32634	-0.643166	0.459725	-0.717162	1.39041	0.147357	8.06707e-06	0.311549	0.467697	0.260084	0.0334559	0.815247
0,5D	sb010P0001N11	GT091769	sb010P0001N11		No significant similarity found				-3.37286	2.54925	-0.614109	-0.0236024	0.712145	0.216722	0.000338404	0.00476591	0.469969	0.977753	0.402772	0.798014
0,5D	sb010P0021F23	GT098677	sb010P0021F23	A2BHD8	Novel protein similar to vertebrate hexosaminidase A (Danio rerio)	1e-52	hexb		-3.43983	-0.534614	-0.046787	-0.361697	0.754452	-0.0304918	4.24579e-05	0.466278	0.948948	0.62128	0.305894	0.966715
0,5D	sb010P0006B11	GT093210	sb010P0006B11	Q5ZLH4	UPF0414 transmembrane protein C20orf30 homolog (Gallus gallus)	1e-30	-		-3.44472	-0.00979175	-0.221316	0.16491	0.210438	-0.167889	1.04959e-10	0.978808	0.549394	0.655125	0.569086	0.649326
0,5D	sb010P0037N05	GT104664	sb010P0037N05		No significant similarity found				-3.47677	-0.980229	3.02548	-0.779589	0.947449	0.227697	7.47319e-08	0.058828	9.73885e-07	0.128958	0.0673098	0.651997
0,5D	sb010P0022F23	GT099046	sb010-CL449Contig1	Q90W92	Heart-type fatty acid-binding protein (Fundulus heteroclitus)	3e-69	h-fabp		-3.48978	-0.369089	-0.0675593	-0.0059089	0.167605	-0.281368	1.08433e-08	0.424554	0.883218	0.989748	0.715789	0.541827
0,5D	sb010P0004O08	GT092788	sb010P0004O08	O02717	Non-muscle myosin heavy chain (Bos taurus)	1e-40	myh		-3.54421	-0.901913	-0.0785557	0.0483514	-0.405575	0.2643	0.00263899	0.412507	0.942794	0.96477	0.711315	0.809301
0,5D	sb010P0001M10	GT091749	sb010-CL534Contig1	Q6NYS4	Phosphatidylethanolamine binding protein (Danio rerio)	4e-93	pbp		-3.55713	1.59474	-0.675102	0.0535724	0.405971	0.181703	3.87091e-06	0.0178713	0.298277	0.93365	0.529392	0.777784
0,5D	sb010P0037I14	GT104556	sb010P0037I14		No significant similarity found				-3.74379	3.43099	-0.816163	-0.177669	-0.65111	0.40981	0.000463042	0.00113645	0.401068	0.854186	0.502051	0.671993
0,5D	sb010P0034D18	GT103330	sb010-CL1807Contig1	Q4UGK3	Possible glutathione synthetase (Theileria annulata)	0.96	gss		-3.78655	-1.8558	0.622378	0.709381	0.118378	0.121895	6.93906e-06	0.0129951	0.384022	0.321967	0.86773	0.863839
0,5D	sb010P0001O11	GT091790	sb010P0001O11		No significant similarity found				-3.96195	-0.692686	-0.127705	-0.0944118	0.524342	0.394468	3.77307e-06	0.336591	0.858388	0.895043	0.465591	0.582353
0,5D	sb010P0043I05	GT106635	sb010P0043I05	A8D3K0	Apolipoprotein (Lates calcarifer)	3e-40	apo		-4.39315	-3.5212	2.73057	-1.15055	0.0668525	-0.13244	3.0432e-08	1.83309e-06	8.07663e-05	0.065876	0.912558	0.827828
12U	sb010P0007D11	GT093604	sb010P0007D11		No significant similarity found				-0.630192	1.52186	-0.645068	2.24406	3.43245	0.532027	0.585458	0.192761	0.57668	0.0585576	0.00520212	0.644955
12U	sb010P0044D16	GT106896	sb010P0044D16		No significant similarity found				-1.27327	-2.22193	-0.72118	0.846142	3.33904	0.142833	0.128878	0.0104805	0.383819	0.307974	0.000276173	0.862266
12U	sb010P0007J05	GT093737	sb010P0007J05		No significant similarity found				-0.0654843	-0.0140285	0.0768153	0.5056	3.28279	0.0808204	0.944628	0.988128	0.935067	0.592615	0.0013683	0.93169
12U	sb010P0012N13	GT095582	sb010P0012N13		No significant similarity found				0.944457	-0.0816114	0.721359	0.372531	2.86633	1.0669	0.237258	0.917751	0.364478	0.637933	0.000919105	0.183169
12U	sb010P0010K13	GT094827	sb010P0010K13	Q68M55	Hepcidin 3 (Acanthopagrus schlegeli)	4e-21	hamp3		0.39878	0.0422284	-0.375074	-0.149952	2.81813	1.09224	0.23859	0.722491	0.539289	0.744297	1.8623e-05	0.198557
12U	sb010P0018E17	GT097534	sb010P0018E17		No significant similarity found				0.618207	-1.52532	-0.633969	-1.30989	2.69234	1.58855	0.378541	0.0349411	0.366657	0.0676083	0.000482565	0.0285092
12U	sb010P0006C23	GT093242	sb010P0006C23	Q4S7W0	Chromosome 18 SCAF14712 (Tetraodon nigroviridis)	1e-32	-		-0.908896	-0.115327	-0.263909	0.473741	2.62255	0.662895	0.22023	0.874924	0.71892	0.519198	0.00104617	0.368592
12U	sb010P0013B22	GT095671	sb010-CL1575Contig1	Q804V7	Cardiac troponin T (Danio rerio)	1e-101	tnnt2a		0.22262	1.85287	-0.222616	-0.221379	2.58591	0.134959	0.751202	0.0120956	0.751207	0.752542	0.000781785	0.847503
12U	sb010P0037K11	GT104600	sb010P0037K11	Q3B752	Thymidylate kinase (Danio rerio)	7e-74	tmk		-0.366983	0.0975511	0.262346	-0.1231	2.53897	0.530205	0.570376	0.879808	0.684597	0.848686	0.000388159	0.413569
12U	sb010P0044M05	GT107091	sb010-CL1229Contig1	Q4ZHG3	GammaM2a-crystallin (Danio rerio)	2e-86	crygm2a		0.815654	0.364479	0.23473	0.00172994	2.52629	0.571558	0.138089	0.501558	0.664494	0.997446	4.66848e-05	0.294454
12U	sb010P0038L12	GT104993	sb010P0038L12		No significant similarity found				-0.866069	1.23405	-0.335443	-0.611437	2.48776	0.18632	0.220348	0.0844128	0.631536	0.384052	0.00109611	0.789692
12U	sb010P0042L12	GT106358	sb010-CL2317Contig1	Q6P880	C6orf67-like protein (Xenopus tropicalis)	2e-61	tmem30a		0.219783	0.116137	-1.1356	-0.164457	2.47081	0.809248	0.7741	0.879395	0.144617	0.829901	0.00270191	0.294531
12U	sb010P0031M17	GT102439	sb010P0031M17		No significant similarity found				1.2436	-1.31879	-0.348785	-0.650021	2.43767	0.904248	0.0660713	0.0520417	0.59714	0.327269	0.000747289	0.175977
12U	sb010P0018B21	GT097468	sb010P0018B21		No significant similarity found				0.899233	-0.482868	-0.141278	1.71484	2.39153	-0.462565	0.195931	0.483269	0.836906	0.0170003	0.001354	0.501715
12U	sb010P0010E07	GT094697	sb010-CL942Contig1	Q2EF31	Warm temperature acclimation-related 65kDa protein (Xiphophorus helleri)	1e-144	wap65		-2.02196	-0.596878	-0.878073	-0.965915	2.36809	0.481321	0.0250856	0.492659	0.31492	0.269749	0.00966556	0.57959
12U	sb010P0023P24	GT099645	sb010P0023P24		No significant similarity found				0.0867046	-0.0354725	-1.31386	-0.355829	2.33332	0.513957	0.870752	0.946919	0.0184028	0.505729	0.000109735	0.338264
12U	sb010P0042A22	GT106117	sb010-CL95Contig2	B9ELH2	Cofilin-2 (Salmo salar)	1e-77	cof2		-0.326797	-0.669588	-0.936888	-0.335285	2.33106	0.331895	0.08776	0.45636	0.678568	0.13234	0.001	0.62317
12U	sb010P0022D12	GT098991	sb010P0022D12		No significant similarity found				-0.326797	-0.669588	-0.936888	-0.335285	2.33106	0.331895	0.651574	0.357311	0.200613	0.643172	0.00271909	0.646522
12U	sb010P0004L12	GT092727	sb010P0004L12		No significant similarity found				0.776946	1.16626	-1.36171	-0.299243	2.31432	0.883156	0.319968	0.139263	0.0862044	0.69977	0.00509447	0.259359
12U	sb010P0026L12	GT100642	sb010P0026L12		No significant similarity found				0.777813	0.0590728	-1.09732	-0.452296	2.26115	-0.0201145	0.296954	0.936316	0.144528	0.541872	0.0042234	0.978294
12U	sb010P0019J13	GT098021	sb010P0019J13	Q9YGS2	Reverse transcriptase-like protein (Fugu rubripes)	4e-22	rtl		0.645856	0.863552	-0.435965	0.074928	2.25438	0.409654	0.205352	0.157513	0.415871	0.424175	0.00114701	0.608016
12U	sb010P0012H12	GT095447	sb010-CL686Contig1	B3DFP2	UPF0723 protein C11orf83 homolog (Danio rerio)	5e-22	si:dkey-88p24.9		-0.539907	0.757572	-0.90783	-0.0920775	2.24889	0.949487	0.499376	0.344921	0.259169	0.907965	0.00769271	0.238389
12U	sb010P0025P24	GT100378	sb010-CL211Contig1	Q90W50	Myosin light chain 2 (Pseudocaranx dentex)	1e-89	mlc2		5.75435e-05	0.434411	-1.04453	-1.27535	2.23909	0.662173	0.99994	0.568072	0.175063	0.100124	0.00558379	0.385807
12U	sb010P0032M07	GT102793	sb010P0032M07		No significant similarity found				0.405127	1.52186	0.0184792	0.831865	2.23811	-0.622906	0.59883	0.0545491	0.980813	0.28341	0.00614387	0.419973
12U	sb010P0034K24	GT103501	sb010-CL1188Contig1	Q8NH31	Potential seven transmembrane helix receptor (Homo sapiens)	0.003	-		-0.0719782	-0.128091	-0.716641	-0.676527	2.23123	0.394013	0.56754	0.2131	0.624123	0.9323	0.001	0.91343
12U	sb010P0013J24	GT095845	sb010-CL1924Contig1	B5FXE3	Putative sm like protein U6 snRNA-associated Sm-like protein (Taeniopygia guttata)	1e-49	lsm		-0.53543	-0.452374	-1.11813	-0.0153673	2.22833	0.728953	0.490286	0.559573	0.154796	0.984143	0.00664394	0.34918
12U	sb010P0008C23	GT093948	sb010P0008C23		No significant similarity found				0.635882	-0.278988	-0.687359	-0.179116	2.22821	0.27931	0.29711	0.645033	0.260405	0.767187	0.000782363	0.644653
12U	sb010P0004C17	GT092531	sb010P0004C17		No significant similarity found				-0.0900831	-0.902327	0.105528	0.456322	2.21091	0.884598	0.892441	0.181758	0.874149	0.494922	0.00212399	0.190251
12U	sb010P0036D12	GT104066	sb010P0036D12		No significant similarity found				1.0855	0.140839	-1.092	-0.640487	2.2047	0.87349	0.125223	0.839404	0.123059	0.3598	0.00312745	0.214295
12U	sb010P0017K12	GT097301	sb010-CL454Contig1	Q7ZWH4	Actin-related protein 2/3 complex subunit 5 (Danio rerio)	5e-68	arpc5b		-0.557781	-0.729637	-0.867605	-0.529899	2.19264	0.402895	0.453242	0.328068	0.246321	0.475944	0.00542303	0.587188
12U	sb010P0037J04	GT104569	sb010P0037J04		No significant similarity found				-0.838457	-0.246488	0.430301	0.630286	2.13325	-0.116105	0.196436	0.700669	0.503192	0.328742	0.00205797	0.856178
12U	sb010P0013A19	GT095648	sb010-CL1031Contig1	Q6UWR8	Vesicle transport protein SFT2B (Homo sapiens)	2e-48	sft2d2		-1.32977	0.302097	-0.193837	0.306812	2.08848	0.0238037	0.0696881	0.672621	0.786118	0.667828	0.00594939	0.973402
12U	sb010P0027E13	GT100842	sb010P0027E13		No significant similarity found				1.55727	0.036763	1.48762	-1.73116	2.06496	1.1209	0.0363211	0.959168	0.0449018	0.0209419	0.0067484	0.125554
12U	sb010P0038H12	GT104898	sb010P0038H12	Q28J57	Mitochondrial ribosomal protein L43 (Xenopus tropicalis)	2e-51	mrpl43		0.17498	1.38014	-0.590261	-0.170545	2.04465	0.591529	0.769702	0.0263928	0.326751	0.775373	0.00160444	0.325729
12U	sb010P0016M14	GT096993	sb010-CL225Contig1	XP_002199375	Potentially similar to polyprotein (Taeniopygia guttata)	0.51	-		0.522755	-0.649215	0.0408785	-0.701453	2.04137	-1.45097	0.134657	0.5643	0.23234	0.456554	0.001	0.987875
12U	sb010P0015I06	GT096528	sb010P0015I06		No significant similarity found				0.522755	-0.649215	0.0408785	-0.701453	2.04137	-1.45097	0.424914	0.323029	0.949995	0.286245	0.00348872	0.0319691
12U	sb010P0023D14	GT099363	sb010-CL150Contig1	P10044	Gamma-crystallin M2 (Cyprinus carpio)	4e-81	gm2		0.717366	0.978027	-0.344473	-0.221913	2.01649	0.0335912	0.0632888	0.0132532	0.36237	0.555822	6.18874e-06	0.928757
12U	sb010P0011I08	GT095121	sb010P0011I08		No significant similarity found				-0.597594	0.300545	0.11106	-0.266436	1.99917	0.547657	0.364048	0.646419	0.865195	0.684136	0.00424494	0.405014
12U	sb010P0025F24	GT100148	sb010P0025F24	Q6TH19	Pre-rRNA-processing protein TSR2 homolog (Danio rerio)	1e-45	tsr2		-1.09194	0.174303	-1.26662	-0.242372	1.99463	0.496843	0.116394	0.798329	0.070395	0.722499	0.00594847	0.46806
12U	sb010P0032D14	GT102594	sb010P0032D14		No significant similarity found				-0.0532625	0.0103623	1.15452	-0.54178	1.98468	-1.41958	0.932197	0.986793	0.0723395	0.389584	0.00315166	0.0291028
12U	sb010P0007D12	GT093605	sb010-CL458Contig1	Q8BGS2	BolA-like protein 2 (Mus musculus)	2e-26	bola2		-0.842894	-0.43917	-0.751916	-0.651146	1.97484	0.49822	0.187098	0.487476	0.237951	0.305465	0.00346623	0.431386
12U	sb010P0011I11	GT095124	sb010P0011I11		No significant similarity found				-0.902133	0.337053	-1.37896	0.0740143	1.96944	0.162153	0.0892183	0.517157	0.0115768	0.886533	0.000573039	0.75472
12U	sb010P0007H05	GT093690	sb010P0007H05	Q78DI0	Alpha-type globin (Oryzias latipes)	9e-64	gba		-0.107479	0.216498	-0.308584	-0.226542	1.95191	0.168433	0.773074	0.562135	0.409958	0.544242	8.97703e-06	0.651661
12U	sb010P0005E07	GT092912	sb010-CL102Contig1	Q587K9	Hatching enzyme (Fundulus heteroclitus)	5e-142	flce		-0.200607	1.07561	-1.08782	-0.674512	1.93	1.22	0.712576	0.130073	0.31186	0.281781	0.00398984	0.567345
12U	sb010P0039L12	GT105364	sb010P0039L12		No significant similarity found				0.752505	1.41701	-1.14882	0.0764771	1.92975	1.38628	0.230245	0.0279625	0.0710993	0.901847	0.00367136	0.0312759
12U	sb010P0031A08	GT102160	sb010-CL130Contig2	Q6NYY4	Histone chaperone asf1-B (Danio rerio)	8e-58	asf1b		0.0991674	-0.531692	0.16458	-0.15765	1.91629	-0.736261	0.870507	0.384885	0.786821	0.795584	0.00331987	0.231414
12U	sb010P0026M18	GT100668	sb010P0026M18		No significant similarity found				-1.04638	0.783827	0.306299	-0.981492	1.90543	0.251507	0.116741	0.235989	0.640127	0.140284	0.00613331	0.700899
12U	sb010P0021B10	GT098576	sb010-CL1105Contig1	Q90412	Collagen II A1 (Danio rerio)	1e-112	col2a1a		0.746565	-0.838916	-0.302549	-0.0050543	1.88838	0.200181	0.177992	0.13156	0.580593	0.992617	0.00146433	0.714309
12U	sb010P0044I23	GT107018	sb010P0044I23	Q8R4S0	Q8R4S0 Protein phosphatase 1 regulatory subunit 14C (Mus musculus)	5e-24	ppp1r14c		0.0502823	0.552777	-0.857584	-0.0831152	1.88635	-0.247783	0.921267	0.281654	0.0990745	0.87024	0.000734723	0.626843
12U	sb010P0038I17	GT104927	sb010P0038I17		No significant similarity found				-0.372492	0.0584253	0.143528	-0.666421	1.87862	0.170862	0.407167	0.896004	0.748298	0.14275	0.000181818	0.702564
12U	sb010P0002K14	GT092037	sb010P0002K14		No significant similarity found				-1.0972	1.27419	-0.416181	0.0100814	1.80662	0.32964	0.0372231	0.0167518	0.415593	0.984183	0.00112798	0.51823
12U	sb010P0040F01	GT105577	sb010-CL485Contig1	B0V3R7	Serine (or cysteine) proteinase inhibitor, clade D (Heparin cofactor), member 1 (Danio rerio)	4e-39	serpind1		-0.549172	-0.443186	-0.172505	-1.16502	1.80173	-0.538137	0.350536	0.450127	0.767923	0.0529928	0.0039504	0.360169
12U	sb010P0020O01	GT098498	sb010P0020O01		No significant similarity found				-0.755058	0.712795	-0.778619	0.364637	1.78808	-0.0571403	0.2329	0.25952	0.218969	0.561152	0.00706927	0.927249
12U	sb010P0006H24	GT093351	sb010P0006H24	B5RI40	Putative uncharacterized protein (Salmo salar)	1e-18	-		-0.536313	-0.145607	-0.413777	-1.21297	1.75474	0.0117191	0.363061	0.803781	0.481678	0.0449964	0.00496895	0.984038
12U	sb010P0021K04	GT098774	sb010P0021K04	Q6X1Z4	Transposase (Rana pipiens)	2.6	-		0.470204	-0.109126	0.686781	0.473727	1.57907	0.176052	0.998778	0.24352	0.654232	0.7654	0.001	0.123156
12U	sb010P0010H12	GT094762	sb010-CL2137Contig1	Q499W8	Pigt-prov protein (Xenopus tropicalis)	2e-64	pigt		0.142129	0.216258	-1.02858	-0.55393	1.57764	0.424655	0.799819	0.699807	0.073557	0.326485	0.00784143	0.450489
12U	sb010P0003L12	GT092375	sb010P0003L12		No significant similarity found				0.327109	-0.789995	-1.05468	-0.551476	1.57425	0.64796	0.527274	0.132568	0.0475845	0.289315	0.00429425	0.214663
12U	sb010P0034F13	GT103372	sb010P0034F13		No significant similarity found				1.14085	0.609768	0.46594	0.0698266	1.52843	0.466027	0.0247079	0.216742	0.342804	0.886157	0.00346588	0.342716
12U	sb010P0019O03	GT098122	sb010P0019O03	XP_685503	Wu:fl04e06 (Danio rerio)	6e-20	wu:fl04e06		-0.355929	0.518305	-0.0877227	0.798825	1.52156	-1.35761	0.453322	0.65645	0.7868	0.544353	0.001	0.98767
12U	sb010P0023M11	GT099561	sb010P0023M11		No significant similarity found				0.0194406	0.235524	-0.991849	-0.543889	1.51052	0.15677	0.970465	0.654268	0.0660258	0.30436	0.00673113	0.76543
12U	sb010P0023C24	GT099349	sb010P0023C24	Q13618	Cullin-3 (Homo sapiens)	1e-115	cul3		-0.861108	-0.33839	-0.560962	-0.132915	1.48841	0.816378	0.120958	0.535656	0.307074	0.807292	0.0096536	0.140749
12U	sb010P0036A13	GT104002	sb010P0036A13		No significant similarity found				0.590105	-0.158051	0.481254	-0.184099	1.4754	-0.117565	0.24621	0.753747	0.342578	0.714887	0.0058695	0.815431
12U	sb010P0038H24	GT104910	sb010P0038H24		No significant similarity found				0.86943	0.442355	-0.786806	0.0108121	1.47463	0.863134	0.0812712	0.366496	0.11309	0.982275	0.00454618	0.0833945
12U	sb010P0007I10	GT093718	sb010P0007I10		No significant similarity found				-0.0559317	0.741448	-1.07156	-0.132775	1.43475	1.38054	0.913272	0.155404	0.0434646	0.796074	0.00828875	0.0107675
12U	sb010P0010I11	GT094783	sb010P0010I11		No significant similarity found				-0.787693	0.764436	-0.647428	0.492587	1.42165	-0.210232	0.107437	0.117788	0.182884	0.308019	0.00535396	0.661365
12U	sb010P0038J16	GT104949	sb010P0038J16	Q9W709	Transposase (Pleuronectes platessa)	4e-12	-		-0.877259	-1.17416	0.240079	-0.0752658	1.41971	0.173748	0.0779097	0.0205315	0.621498	0.876776	0.00594995	0.720607
12U	sb010P0026O24	GT100719	sb010P0026O24		No significant similarity found				0.283326	-0.110662	-0.948266	-0.546962	1.41847	0.23507	0.544503	0.812433	0.0486728	0.245741	0.0043979	0.614782
12U	sb010P0028B07	GT101115	sb010P0028B07	Q7ZWG1	Tetratricopeptide repeat domain 4 (Danio rerio)	4e-74	ttc4		0.962383	0.318258	0.989638	-0.0768842	1.38278	-1.17943	0.0393018	0.482317	0.0343917	0.864727	0.00415689	0.0129157
12U	sb010P0004O11	GT092790	sb010P0004O11		No significant similarity found				-0.53722	-0.347015	-0.647359	-0.206146	1.37007	0.721202	0.233203	0.438249	0.152896	0.644143	0.00404485	0.112662
12U	sb010P0042C16	GT106158	sb010P0042C16	B0S6K4	Novel protein similar to vertebrate mitochondrial ribosomal protein S14 (Danio rerio)	4e-52	zgc:153664		0.489785	0.0605771	0.33519	0.449554	1.27035	0.378951	0.128209	0.848041	0.293146	0.16144	0.000306809	0.235771
12U	sb010P0042G05	GT106241	sb010P0042G05	B5DG24	Cyclin H (Salmo salar)	2e-22	ccnh		0.225923	-0.328422	0.355055	0.399167	1.19756	0.152663	0.538777	0.373165	0.33617	0.280511	0.00243432	0.677391
12U	sb010P0006F04	GT093289	sb010P0006F04	B5DGE7	Betaine-homocysteine methyltransferase (Salmo salar)	4e-69	bhmt		-0.210454	-0.58355	-0.17062	-0.535836	1.17792	0.0432584	0.565921	0.117612	0.641337	0.149515	0.00275416	0.905833
12U	sb010P0032M10	GT102796	sb010P0032M10		No significant similarity found				-0.357338	0.619238	-0.227358	-0.0704251	1.15758	0.315475	0.372073	0.12657	0.568631	0.859511	0.00618708	0.430037
12U	sb010P0033G03	GT103012	sb010P0033G03	Q800Z3	Serum lectin isoform 4 (Salmo salar)	1e-13	natte		-0.588163	0.155609	0.154077	0.0867615	1.14832	-0.20276	0.0986935	0.655714	0.658878	0.803473	0.00226361	0.561718
12U	sb010P0018O01	GT097750	sb010P0018O01	Q5REC3	LYR motif-containing protein 7 (Pongo abelii)	1e-25	lyrm7		0.618331	0.515288	0.418133	0.271958	1.13427	0.0559335	0.129923	0.204438	0.301028	0.499049	0.00758022	0.889041
12U	sb010P0014A23	GT095990	sb010P0014A23	XP_001097214	Potentially similar to zinc finger protein 559 isoform 1 (Macaca mulatta)	2.2	-		-0.965977	0.373003	-0.875294	-0.133685	1.12703	0.627665	0.98876	0.786779	0.3344	0.1233	0.001	0.41678
12U	sb010P0009P04	GT094586	sb010P0009P04		No significant similarity found				0.00206967	-0.151695	0.123532	0.462935	1.12131	-0.126141	0.994945	0.642954	0.705634	0.162966	0.00156476	0.699731
12U	sb010P0011F15	GT095064	sb010-CL435Contig1	B3DIM7	Novel protein Zgc:195152 (Danio rerio)	3e-24	zgc:195152		0.76459	0.345633	0.175892	0.440542	1.11773	0.0851215	0.0143955	0.250504	0.555612	0.145589	0.000643962	0.77501
12U	sb010P0029M16	GT101719	sb010P0029M16	A5PF33	Novel protein similar to vertebrate transducin (Beta)-like 1X-linked receptor 1 (Danio rerio)	1e-100	zgc:110312		0.405914	-0.704207	-0.352108	-0.293854	1.11396	0.50168	0.315395	0.0863831	0.382876	0.465648	0.00863778	0.216584
12U	sb010P0021E17	GT098648	sb010-CL382Contig1	Q6PBH4	Dynein, light chain, LC8-type 2 (Danio rerio)	1e-44	dynll1		0.756605	0.164473	0.160666	0.851301	1.10081	-0.294012	0.0496385	0.660275	0.667639	0.0284019	0.00563978	0.433584
12U	sb010P0005K03	GT093049	sb010P0005K03		No significant similarity found				0.4	0.663447	-0.36519	-0.156267	1.09995	-0.287731	0.251685	0.0617551	0.294491	0.651406	0.00303	0.407274
12U	sb010P0017G15	GT097216	sb010-CL246Contig1	Q6P8B1	Elongation factor 1 homolog (ELF1, S. cerevisiae) (Xenopus tropicalis)	8e-43	elof1		-0.364564	0.503106	-0.133352	0.318084	1.05479	0.196192	0.223386	0.0963209	0.652734	0.286733	0.00109089	0.508761
12U	sb010P0032G17	GT102665	sb010P0032G17		No significant similarity found				-0.0705715	0.157246	-0.127743	0.0611966	1.04574	-0.357736	0.84042	0.654094	0.715702	0.861377	0.00511162	0.311214
12U	sb010P0024G16	GT099800	sb010P0024G16		No significant similarity found				0.161387	-0.549261	0.222068	0.675976	1.03111	0.0572279	0.622992	0.100905	0.499485	0.0457458	0.00335229	0.861377
12U	sb010P0044N15	GT107120	sb010P0044N15	Q9YGE8	Complement factor Bf-2 (Oncorhynchus mykiss)	1e-25	cfbf2		0.430251	0.177364	0.131283	-0.314738	1.02706	-0.641798	0.201037	0.594151	0.692991	0.346717	0.00386672	0.0603454
12U	sb010P0033K05	GT103108	sb010-CL1990Contig1	Q6AZA0	Acetyl-Coenzyme A acetyltransferase 1 (Danio rerio)	1e-111	acat1		-0.562355	-0.360129	0.243197	-0.0460053	1.02546	-0.153984	0.0364211	0.171505	0.351914	0.859292	0.000370904	0.553954
12U	sb010P0041C08	GT105806	sb010-CL2156Contig1	Q503H3	Processing of 4, ribonuclease P/MRP subunit (Danio rerio)	2e-57	pop4		-0.0506616	-0.433086	0.549623	0.4252	1.02055	0.245974	0.855803	0.127237	0.0555509	0.134056	0.00083594	0.380429
12U	sb010P0030J02	GT101992	sb010P0030J02		No significant similarity found				0.0411461	0.493188	-0.135808	0.208259	1.01018	0.134086	0.905281	0.160305	0.694827	0.548098	0.00600536	0.698495
12U	sb010P0017G02	GT097203	sb010-CL2231Contig1	Q1LYB6	Novel protein similar to vertebrate ATPase inhibitory factor 1 (ATPIF1) (Danio rerio)	5e-45	zgc:153321		-0.483799	-0.244093	-0.288447	0.181339	1.00293	-0.306178	0.17612	0.490195	0.415553	0.607615	0.00727795	0.387791
12U	sb010P0031I20	GT102349	sb010-CL280Contig1	B4DR35	cDNA FLJ58520, highly similar to Cytoskeleton-associated protein 2 (Homo sapiens)	1e-17	-		0.296106	0.419635	-0.172107	0.366055	0.98956	-0.496152	0.978756	0.534545	0.7675	0.22112	0.0007	0.998121
12U	sb010P0032K15	GT102755	sb010P0032K15		No significant similarity found				0.296106	0.419635	-0.172107	0.366055	0.98956	-0.496152	0.351868	0.190072	0.586719	0.251482	0.00347894	0.123294
12U	sb010P0008F04	GT093999	sb010P0008F04	C3KJA2	Cornifelin homolog B (Anoplopoma fimbria)	3e-44	cnfnb		0.603692	0.297112	-0.0915287	0.0284915	0.983004	0.276334	0.067056	0.357716	0.775589	0.929248	0.0041683	0.391897
12U	sb010P0040O22	GT105729	sb010-CL940Contig1	Q566Y8	Mago-nashi homolog, proliferation-associated (Drosophila) (Danio rerio)	1e-80	magoh		0.490651	0.586698	-0.114958	0.396448	0.972235	0.118147	0.144952	0.083508	0.728551	0.236172	0.00576169	0.721346
12U	sb010P0002C04	GT091862	sb010P0002C04		No significant similarity found				-0.203326	0.0304397	0.223523	0.377133	0.970181	0.0363336	0.406796	0.900634	0.362342	0.128827	0.000343093	0.881531
12U	sb010P0039I18	GT105300	sb010P0039I18	A5PLD0	Zgc:165536 protein (Danio rerio)	1e-22	zgc:165536		0.53343	-0.275193	0.772838	-0.629383	0.962119	-0.377832	0.0973702	0.384811	0.018867	0.0523955	0.00424259	0.235246
12U	sb010P0015K11	GT096579	sb010P0015K11	Q5BKJ6	RAB28, member RAS oncogene family (Xenopus tropicalis)	4e-21	rab28		-0.00757892	-0.182784	0.188918	-0.442366	0.954944	0.232119	0.980021	0.547023	0.533736	0.150532	0.00327906	0.445209
12U	sb010P0018M04	GT097707	sb010-CL810Contig1	Q6BDB5	Mitochondrial ribosomal protein S33 (Oncorhynchus mykiss)	5e-46	mrps33		-0.0892306	-0.372462	0.034869	0.229043	0.945952	0.104999	0.741232	0.174055	0.897249	0.398916	0.00128928	0.697686
12U	sb010P0003G03	GT092273	sb010P0003G03		No significant similarity found				-0.26976	0.13269	-0.0639395	0.38392	0.94365	-0.0369809	0.382711	0.666211	0.835155	0.21693	0.00407604	0.904179
12U	sb010P0038C17	GT104789	sb010-CL903Contig1	A2VD06	Dentin matrix protein 1 (Rattus norvegicus)	0.002	dmp1		-0.307369	0.183131	0.123203	0.0846991	0.940532	0.213338	0.16588	0.404455	0.573724	0.698554	0.000135697	0.332392
12U	sb010P0013O15	GT095942	sb010P0013O15		No significant similarity found				0.130286	-0.0274641	-0.134309	0.874571	0.931138	0.0472278	0.698051	0.934747	0.689229	0.0131253	0.00867133	0.888046
12U	sb010P0022K02	GT099140	sb010P0022K02		No significant similarity found				0.0137337	0.628297	-0.28005	0.127318	0.92962	-0.219731	0.956617	0.0174405	0.271935	0.614759	0.000789458	0.386947
12U	sb010P0004K04	GT092697	sb010P0004K04	Q1LX88	Novel protein similar to vertebrate piccolo (Presynaptic cytomatrix protein) (Danio rerio)	3e-32	si:dkey-108d22.4		0.114442	-0.241601	0.17134	0.274846	0.923297	-0.00359134	0.664936	0.362996	0.517476	0.301669	0.00130456	0.98914
12U	sb010P0033K18	GT103121	sb010P0033K18	Q4VBI2	Immediate early response 3-interacting protein 1 (Danio rerio)	2e-34	ier3ip1		-0.0377918	-0.608338	0.203649	-0.139986	0.911279	0.186418	0.903543	0.058054	0.515106	0.653992	0.00599303	0.551069
12U	sb010P0019C16	GT097860	sb010P0019C16	Q5T122	SH3 domain binding glutamic acid-rich protein like 3 (Homo sapiens)	3e-23	sh3bgrl3		0.243601	0.409013	0.119867	-0.272367	0.905748	0.330089	0.324469	0.10269	0.625767	0.271523	0.000768155	0.184611
12U	sb010P0022K15	GT099153	sb010P0022K15	Q6IQF0	Zgc:110339 (Danio rerio)	2e-13	zgc:110339		-0.0728169	0.493127	-0.202092	0.129418	0.897492	-0.010807	0.793494	0.0833686	0.46914	0.642139	0.00270569	0.968992
12U	sb010P0017K04	GT097294	sb010P0017K04	O35683	NADH dehydrogenase (ubiquinone) 1 alpha subcomplex subunit 1 (Mus musculus)	6e-21	ndufa1		-0.410736	0.269439	-0.0938527	0.151413	0.889567	-0.0471101	0.161535	0.354179	0.745422	0.600902	0.0039941	0.870456
12U	sb010P0021C16	GT098602	sb010P0021C16		No significant similarity found				0.533108	0.169366	0.172356	0.221305	0.886637	0.147956	0.0796878	0.569203	0.562441	0.457825	0.00507292	0.618786
12U	sb010P0007G04	GT093666	sb010P0007G04		No significant similarity found				0.136209	0.3578	-0.215973	0.267509	0.865633	0.0669642	0.580778	0.152571	0.382964	0.281402	0.00123963	0.78562
12U	sb010P0007E20	GT093636	sb010P0007E20	Q7SYY3	Mrps17-prov protein, ribosomal proteinm (Xenopus laevis)	5e-47	mrps17		-0.470991	0.0518375	-0.587733	-0.259616	0.85872	0.608592	0.115028	0.85958	0.0516626	0.378457	0.00586007	0.0443481
12U	sb010P0034G04	GT103387	sb010P0034G04		No significant similarity found				-0.0980533	-0.567463	-0.293806	0.39542	0.854884	0.160553	0.72306	0.0467626	0.292114	0.159152	0.00386417	0.562403
12U	sb010P0009P05	GT094587	sb010P0009P05		No significant similarity found				0.174869	0.0398219	0.0780328	0.40252	0.847601	-0.037551	0.547615	0.890782	0.787961	0.171467	0.00598359	0.896973
12U	sb010P0008C15	GT093940	sb010P0008C15		No significant similarity found				-0.307416	0.441459	-0.240467	0.426317	0.81908	-0.0687063	0.269545	0.116485	0.385993	0.129059	0.00529889	0.803312
12U	sb010P0028G03	GT101225	sb010P0028G03		No significant similarity found				-0.624763	0.0175634	0.242582	0.194168	0.80919	-0.122595	0.0174653	0.944239	0.337561	0.441525	0.0027465	0.626039
12U	sb010P0040N15	GT105704	sb010P0040N15	Q9DFT6	Beta tubulin (Notothenia coriiceps)	7e-69	tubb		-0.233289	-0.0316188	0.0138795	0.0514937	0.788046	0.0595014	0.402736	0.909211	0.960074	0.852695	0.00734214	0.830129
12U	sb010P0009H15	GT094410	sb010-CL902Contig1	Q503V0	Charged multivesicular body protein 6 (Chromatin-modifying protein 6) (Danio rerio)	3e-78	chmp6		-0.0871631	-0.241813	0.439619	-0.244062	0.765731	0.143552	0.706046	0.299014	0.0639501	0.29462	0.00213465	0.535274
12U	sb010P0033F04	GT102990	sb010-CL487Contig1	Q6PC16	NADH dehydrogenase (Ubiquinone) 1 beta subcomplex, 10 (Danio rerio)	2e-69	ndufb10		-0.34869	-0.113387	-0.158901	-0.71919	0.757693	0.171196	0.212019	0.681524	0.565717	0.0131526	0.00934195	0.536212
12U	sb010P0019G04	GT097942	sb010-CL228Contig1	Q4S3H3	Peptidyl-prolyl cis-trans isomerase (Tetraodon nigroviridis)	7e-98	ppig		-0.0463807	-0.140859	-0.0948177	0.218893	0.749537	0.0108147	0.848718	0.563301	0.696828	0.370909	0.00395729	0.964513
12U	sb010P0042E10	GT106198	sb010P0042E10	Q6NWL9	Pdlim7 protein (Danio rerio)	6e-09	pdlim7		0.152326	0.0568079	-0.283858	-0.125262	0.74453	0.25391	0.554923	0.825318	0.274494	0.627009	0.00644773	0.327419
12U	sb010P0009K04	GT094469	sb010P0009K04		No significant similarity found				-0.383993	0.191357	0.233921	0.248435	0.74107	0.0582282	0.0732279	0.3628	0.26748	0.239501	0.00114332	0.780562
12U	sb010P0021K17	GT098787	sb010P0021K17		No significant similarity found				0.205826	0.199293	0.221751	0.268439	0.729953	-0.0970794	0.41693	0.431721	0.38221	0.291493	0.00644259	0.70065
12U	sb010P0017O16	GT097395	sb010P0017O16		No significant similarity found				0.0972902	0.122953	0.209208	0.494208	0.707035	0.109951	0.669108	0.58945	0.360608	0.0358929	0.00369016	0.629241
12U	sb010P0007J14	GT093746	sb010-CL222Contig2	C1BII2	Brain protein 44-like protein (Osmerus mordax)	6e-48	br44l		-0.0295413	0.061588	-0.00384206	-0.158278	0.685741	-0.194439	0.9876	0.988778	0.45322	0.12123	0.003	0.988978
12U	sb010P0020G06	GT098314	sb010P0020G06		No significant similarity found				-0.0295413	0.061588	-0.00384206	-0.158278	0.685741	-0.194439	0.895487	0.784281	0.986367	0.483196	0.00432062	0.38998
12U	sb010P0017K16	GT097305	sb010P0017K16		No significant similarity found				-0.244869	0.2963	0.144396	0.381798	0.673187	0.168811	0.326335	0.236606	0.56077	0.130003	0.00998148	0.496894
12U	sb010P0034G06	GT103389	sb010P0034G06		No significant similarity found				-0.170037	-0.0766555	-0.0043161	-0.0914666	0.64983	0.125565	0.462078	0.739371	0.985042	0.691501	0.00771352	0.586339
12D	sb010P0013I09	GT095811	sb010-CL1700Contig1	Q3SZM6	COX assembly mitochondrial protein homolog (Bos taurus)	3e-35	cmc1		0.36807	0.454052	-0.405583	-0.00305762	-0.632199	-0.0819968	0.114839	0.0541113	0.0835626	0.989338	0.00895586	0.720344
12D	sb010P0012J05	GT095487	sb010-CL14Contig1	Q7ZU67	Eukaryotic translation initiation factor 4A, isoform 1B (Danio rerio)	1e-161	eif4a1b		-0.0513548	0.157628	-0.40735	-0.220941	-0.667478	-0.264286	0.131415	0.49731	0.579351	0.0840788	0.00839142	0.820772
12D	sb010P0004C07	GT092521	sb010P0004C07		No significant similarity found				0.118968	0.10146	0.328016	-0.232477	-0.678142	-0.521104	0.621754	0.673767	0.179157	0.337615	0.00781091	0.0366026
12D	sb010P0007G07	GT093669	sb010P0007G07		No significant similarity found				0.58901	0.327193	0.163095	-0.23676	-0.683139	-0.595714	0.02121	0.187591	0.506867	0.337155	0.00837588	0.0198954
12D	sb010P0041N20	GT106046	sb010P0041N20		No significant similarity found				-0.0965781	0.0119791	0.182071	0.119628	-0.690334	0.0191735	0.638901	0.953507	0.378487	0.561455	0.00190339	0.925654
12D	sb010P0014G09	GT096116	sb010P0014G09		No significant similarity found				-0.348794	0.60919	-0.257289	0.459056	-0.71046	0.941791	0.166893	0.0190424	0.304571	0.0718986	0.00704042	0.000585224
12D	sb010P0015B07	GT096369	sb010P0015B07	Q7SZE5	Protein transport protein Sec23A (SEC23-related protein A) (Danio rerio)	2e-55	sec23a		-0.249247	-0.00695467	0.510442	-0.389353	-0.713434	0.0529852	0.296196	0.976543	0.0371848	0.106938	0.00471111	0.822813
12D	sb010P0010C09	GT094656	sb010P0010C09		No significant similarity found				0.420094	0.04383	0.183754	0.118164	-0.715199	0.0161655	0.0910075	0.856848	0.451427	0.627299	0.00566965	0.946943
12D	sb010P0006K21	GT093411	sb010P0006K21		No significant similarity found				0.40501	0.483678	0.152884	0.163944	-0.71886	-0.490706	0.0769488	0.0365351	0.495157	0.464736	0.00277043	0.0340703
12D	sb010P0024C19	GT099709	sb010P0024C19		No significant similarity found				0.0636459	0.0494867	0.407516	0.0647915	-0.737719	-0.300282	0.796352	0.840932	0.10549	0.792773	0.00500479	0.228531
12D	sb010P0013N07	GT095914	sb010P0013N07		No significant similarity found				0.408355	-0.279313	0.235234	0.225861	-0.744929	-0.561887	0.133092	0.299646	0.381205	0.400245	0.00837061	0.0418188
12D	sb010P0016B05	GT096733	sb010-CL115Contig2	Q4SBB8	Ferritin (Tetraodon nigroviridis)	7e-91	ft		0.372706	-0.0479308	-0.0777828	0.0806902	-0.747956	0.192282	0.111024	0.834374	0.734511	0.725001	0.00246016	0.404026
12D	sb010P0038J21	GT104954	sb010P0038J21		No significant similarity found				0.401092	0.614827	-0.0497326	0.0578864	-0.756912	-0.526506	0.152386	0.0316752	0.856879	0.833747	0.00935272	0.0632495
12D	sb010P0004B16	GT092506	sb010P0004B16		No significant similarity found				-0.0599282	0.388037	-0.341519	-0.0681834	-0.774359	-0.367505	0.790351	0.0922689	0.13645	0.762328	0.00154536	0.110022
12D	sb010P0042N09	GT106394	sb010P0042N09		No significant similarity found				0.345759	0.531377	-0.400667	0.304993	-0.775454	0.0240946	0.193667	0.04966	0.133759	0.250165	0.00551707	0.926851
12D	sb010P0042A09	GT106105	sb010P0042A09	Q9BUU8	P-dolichol utilization defect 1 (Homo sapiens)	1e-41	mpdu1		-0.348777	-0.441444	-0.411559	0.0528919	-0.785039	-0.326722	0.178182	0.0910684	0.114111	0.835933	0.00404805	0.206432
12D	sb010P0014F08	GT096091	sb010P0014F08		No significant similarity found				-0.142475	0.0554644	0.244852	0.0825752	-0.793417	0.393914	0.575569	0.827105	0.338299	0.745161	0.00354573	0.127722
12D	sb010P0007C10	GT093579	sb010P0007C10	P53610	Geranylgeranyl transferase type-1 subunit beta (Rattus norvegicus)	9e-39	pggt1b		0.594166	0.142161	-0.0502544	-0.0783203	-0.795726	-0.108398	0.031155	0.593247	0.849939	0.768194	0.00495738	0.683517
12D	sb010P0009J09	GT094451	sb010P0009J09		No significant similarity found				0.59806	0.493474	0.00455223	0.0815663	-0.806565	0.208673	0.0165628	0.0449318	0.984754	0.732299	0.00177598	0.383948
12D	sb010P0024J08	GT099861	sb010P0024J08		No significant similarity found				0.234935	0.131331	0.295761	0.173978	-0.810495	-0.297257	0.295774	0.556546	0.19031	0.436981	0.000890511	0.188137
12D	sb010P0009C21	GT094305	sb010P0009C21	A2VDF0	Protein fucU homolog (Homo sapiens)	6e-26	c10orf125		0.320266	-0.158553	0.358427	0.0261548	-0.811193	-0.0441204	0.180449	0.502678	0.135258	0.911651	0.00152667	0.851553
12D	sb010P0018F20	GT097561	sb010P0018F20	Q803Q8	Cyclin T2 (Danio rerio)	1e-20	ccnt2		0.395319	0.203366	0.166991	-0.1991	-0.814031	-0.420339	0.0959461	0.384046	0.473884	0.393981	0.0012834	0.0775198
12D	sb010P0038C09	GT104781	sb010-CL20Contig1	B7U7V8	ATP synthase subunit a (Fundulus heteroclitus)	1e-111	atp6		0.0484643	0.439939	0.0562285	0.219324	-0.831771	-0.0395384	0.830447	0.0588485	0.803824	0.335936	0.000802548	0.861305
12D	sb010P0003P20	GT092465	sb010P0003P20		No significant similarity found				0.590167	-0.250076	0.496838	0.125857	-0.832414	0.0114979	0.0561558	0.407188	0.104983	0.675325	0.00871094	0.969434
12D	sb010P0033J09	GT103089	sb010P0033J09	Q9DF58	Integrin-linked kinase (Gallus gallus)	1e-109	ilk		0.264769	0.104528	-0.0560966	0.446495	-0.836541	-0.0116742	0.297816	0.678844	0.823987	0.0838241	0.00212946	0.963067
12D	sb010P0019B21	GT097841	sb010-CL56Contig1	Q7ZTS4	Keratin, type I cytoskeletal 18 (Danio rerio)	1e-99	krt18		0.211671	-0.264459	0.0786684	0.208212	-0.839154	-0.695983	0.430551	0.32604	0.768596	0.438049	0.00340997	0.0132093
12D	sb010P0016G17	GT096858	sb010P0016G17		No significant similarity found				0.190913	0.0731515	0.0510116	0.165189	-0.839942	0.409223	0.477354	0.784697	0.848859	0.538262	0.00342499	0.133148
12D	sb010P0027K20	GT100980	sb010P0027K20	Q5RID7	Sorting nexin-17 (Danio rerio)	1e-106	snx17		0.18298	-0.165441	0.0927635	0.250207	-0.858778	0.0587218	0.401373	0.447548	0.669229	0.253467	0.00036236	0.786645
12D	sb010P0012M05	GT095554	sb010-CL568Contig1	Q6DC17	Protein FAM128 (Danio rerio)	4e-44	fam128		0.151564	0.49471	0.406021	0.586662	-0.859063	-0.333412	0.621243	0.11328	0.190837	0.0624144	0.00804552	0.280624
12D	sb010P0011D20	GT095026	sb010P0011D20		No significant similarity found				0.233458	0.158934	0.510364	0.234493	-0.862576	-0.0392424	0.405956	0.570428	0.0749574	0.403902	0.00391727	0.888311
12D	sb010P0007B09	GT093555	sb010P0007B09		No significant similarity found				0.743237	0.516113	0.389086	0.181169	-0.863954	-0.0601185	0.0149049	0.0833375	0.187233	0.534741	0.00531448	0.83635
12D	sb010P0042E19	GT106207	sb010P0042E19		No significant similarity found				0.232382	-0.465278	0.381557	-0.663185	-0.866576	-0.652959	0.451785	0.137081	0.220124	0.0372672	0.0077934	0.040093
12D	sb010P0042B09	GT106128	sb010P0042B09		No significant similarity found				0.467931	0.192468	0.142399	0.204074	-0.866769	0.168675	0.144547	0.542735	0.652032	0.518831	0.00926646	0.59348
12D	sb010P0038B08	GT104759	sb010P0038B08		No significant similarity found				0.446604	-0.284496	0.201726	0.436615	-0.874414	-0.35333	0.0998585	0.288373	0.449547	0.107347	0.00227887	0.189427
12D	sb010P0035D19	GT103702	sb010P0035D19		No significant similarity found				0.460686	-0.0542804	0.0324551	0.493424	-0.876263	-0.127008	0.100914	0.843473	0.906001	0.079834	0.00300537	0.644535
12D	sb010P0034G21	GT103403	sb010P0034G21		No significant similarity found				0.293873	0.248783	0.65757	0.265652	-0.909261	-0.267687	0.328814	0.407416	0.0337523	0.376722	0.00437996	0.373124
12D	sb010P0015C07	GT096391	sb010P0015C07		No significant similarity found				0.319957	-0.155347	-0.327175	0.234078	-0.910725	-0.130073	0.21139	0.540145	0.201521	0.357789	0.000984892	0.607682
12D	sb010P0003A09	GT092159	sb010P0003A09		No significant similarity found				-0.569677	-0.170443	-0.441896	-0.362961	-0.912234	-0.64863	0.0545403	0.55455	0.131407	0.212638	0.00314161	0.0299404
12D	sb010P0005F09	GT092937	sb010P0005F09		No significant similarity found				-0.140518	0.14028	-0.0641844	0.48517	-0.912453	0.192869	0.627702	0.628283	0.824433	0.100668	0.00328248	0.506343
12D	sb010P0038N04	GT105032	sb010-CL572Contig1	Q90X72	Death-associated protein 1 (Gillichthys mirabilis)	6e-33	dapk1		0.160834	-0.086374	0.104641	0.167958	-0.918963	-0.360735	0.829567	0.591242	0.842165	0.190808	0.00812151	0.289509
12D	sb010P0039N21	GT105419	sb010P0039N21		No significant similarity found				0.305399	0.417146	0.291037	0.192429	-0.920547	-0.227287	0.358743	0.212605	0.381498	0.561496	0.00847685	0.493299
12D	sb010P0042K20	GT106344	sb010P0042K20		No significant similarity found				0.193392	0.0966865	0.286422	0.104149	-0.928164	-0.288046	0.431436	0.692998	0.246682	0.670708	0.000577703	0.24407
12D	sb010P0007O21	GT093861	sb010P0007O21		No significant similarity found				-0.0413152	0.00250008	-0.164675	0.125899	-0.928748	0.25996	0.887373	0.993161	0.573319	0.666458	0.00303922	0.375772
12D	sb010P0014O21	GT096312	sb010P0014O21		No significant similarity found				-0.217951	0.341954	-0.080956	0.155436	-0.939639	0.0204154	0.436549	0.225414	0.771661	0.578082	0.00184981	0.941624
12D	sb010P0015C20	GT096404	sb010P0015C20		No significant similarity found				0.390356	0.230147	0.356935	0.117299	-0.943024	-0.263077	0.128853	0.364866	0.163701	0.642593	0.000677586	0.301262
12D	sb010P0006A21	GT093197	sb010P0006A21		No significant similarity found				-0.410224	-0.0243564	-0.125682	0.26975	-0.950729	-0.584573	0.164916	0.933267	0.666131	0.356972	0.00242996	0.051276
12D	sb010P0016F09	GT096827	sb010P0016F09		No significant similarity found				0.350414	0.272942	0.281665	-0.019096	-0.952264	-0.136816	0.151194	0.260516	0.245895	0.936619	0.00035739	0.569837
12D	sb010P0013C22	GT095694	sb010P0013C22		No significant similarity found				0.235543	0.236509	0.183451	0.326735	-0.956314	-0.151557	0.502942	0.501206	0.601353	0.354359	0.00973333	0.665798
12D	sb010P0016F21	GT096838	sb010P0016F21		No significant similarity found				0.206214	0.495024	-0.187765	-0.217178	-0.958041	-0.120517	0.46489	0.0853623	0.505463	0.441706	0.0016641	0.668425
12D	sb010P0021L08	GT098802	sb010P0021L08		No significant similarity found				0.914549	-0.280624	0.692279	0.0629895	-0.963022	0.0215912	0.0127228	0.423778	0.0542309	0.856824	0.00904437	0.950677
12D	sb010P0010C08	GT094655	sb010P0010C08		No significant similarity found				0.422799	-0.0469565	0.518685	0.391161	-0.963161	0.0960149	0.183663	0.880966	0.105265	0.217748	0.00407748	0.75959
12D	sb010P0014C21	GT096034	sb010P0014C21		No significant similarity found				0.578867	-0.0602588	0.00853405	0.347417	-0.963348	-0.152249	0.0513627	0.834399	0.976371	0.233224	0.00198995	0.598037
12D	sb010P0013O21	GT095948	sb010P0013O21		No significant similarity found				-0.174378	0.0319336	0.0919887	0.0397179	-0.973075	-0.202861	0.467512	0.893724	0.700658	0.868042	0.000264886	0.398692
12D	sb010P0039P20	GT105464	sb010P0039P20		No significant similarity found				0.22723	-0.222897	0.858978	0.178467	-0.980013	0.218499	0.50289	0.511012	0.0153747	0.598262	0.00635003	0.519329
12D	sb010P0006L10	GT093423	sb010P0006L10	Q5XJX0	Protein jagunal homolog 1-B (Danio rerio)	2e-65	jagn1a		-0.234313	0.198743	-0.00042921	0.00863608	-0.9821	-0.0609729	0.51416	0.57967	0.999043	0.980752	0.00939638	0.864774
12D	sb010P0002K18	GT092041	sb010P0002K18		No significant similarity found				-0.456887	0.0795093	0.326375	0.637491	-0.982111	-0.805987	0.0927658	0.764905	0.224752	0.0215115	0.000758971	0.00450573
12D	sb010P0043F21	GT106583	sb010P0043F21		No significant similarity found				0.262466	0.523477	0.375661	0.000295024	-0.984422	0.0313567	0.305998	0.0461694	0.14632	0.999074	0.000465472	0.90186
12D	sb010P0044C07	GT106864	sb010P0044C07		No significant similarity found				0.345329	-0.168225	0.193356	0.229775	-0.985026	-0.634432	0.240174	0.563939	0.507566	0.431684	0.00176703	0.0352813
12D	sb010P0016D09	GT096782	sb010P0016D09		No significant similarity found				0.0862163	-0.00703437	0.109733	-0.140817	-0.988966	-0.00327638	0.798095	0.983339	0.744814	0.676344	0.00579198	0.99224
12D	sb010P0013K09	GT095854	sb010P0013K09		No significant similarity found				0.0652793	-0.234905	0.20492	-0.0546444	-0.992939	-0.0941271	0.812267	0.39527	0.457722	0.84239	0.000952721	0.732131
12D	sb010P0012B21	GT095323	sb010P0012B21		No significant similarity found				-0.0869553	0.415407	0.205379	0.360566	-1.00118	-0.380361	0.729289	0.105172	0.415736	0.157501	0.000335136	0.136616
12D	sb010P0030J22	GT102012	sb010P0030J22		No significant similarity found				0.779267	-0.0927882	0.0496288	0.210652	-1.00365	-0.0965074	0.018251	0.768876	0.875053	0.505921	0.00306905	0.759905
12D	sb010P0002A18	GT091834	sb010P0002A18		No significant similarity found				-0.337014	-0.417532	-0.0296645	0.178338	-1.00469	-0.972371	0.352839	0.251422	0.934374	0.621238	0.0083943	0.010486
12D	sb010P0027B07	GT100773	sb010P0027B07		No significant similarity found				-1.55725	0.0557697	0.604198	0.27748	-1.00582	-0.810274	1.36602e-05	0.855209	0.0549162	0.366926	0.00228444	0.0117778
12D	sb010P0038H18	GT104904	sb010P0038H18		No significant similarity found				0.0478097	0.0157925	0.401216	0.361121	-1.00863	-0.190673	0.882622	0.961096	0.220783	0.269349	0.00364193	0.556989
12D	sb010P0036M07	GT104271	sb010P0036M07		No significant similarity found				-0.549926	-0.156157	-0.0458943	0.445721	-1.01149	-0.934875	0.0628031	0.587815	0.873168	0.127987	0.00123681	0.00253712
12D	sb010P0022F09	GT099032	sb010P0022F09		No significant similarity found				0.449588	0.472913	-0.19339	0.310608	-1.01676	0.0328538	0.0788676	0.0652135	0.440559	0.218835	0.000262765	0.895277
12D	sb010P0005A22	GT092841	sb010P0005A22		No significant similarity found				-0.0858228	0.372548	-0.205607	0.371064	-1.01926	-0.763265	0.80885	0.297639	0.563082	0.299535	0.00677288	0.0376533
12D	sb010P0017K07	GT097297	sb010P0017K07		No significant similarity found				0.583472	-0.101026	0.645572	0.174325	-1.01961	-0.309779	0.0712851	0.748722	0.0471972	0.581054	0.00265368	0.329279
12D	sb010P0023K21	GT099525	sb010P0023K21		No significant similarity found				0.377427	0.487293	0.432362	-0.150089	-1.02568	-0.0189575	0.185531	0.0902779	0.131002	0.594229	0.000866092	0.946234
12D	sb010P0013D09	GT095703	sb010P0013D09		No significant similarity found				0.0987083	-0.196597	0.204475	0.0500944	-1.03052	-0.428535	0.766897	0.555736	0.540102	0.880355	0.00382135	0.203631
12D	sb010P0015O09	GT096671	sb010P0015O09		No significant similarity found				0.425458	-0.143537	-0.263573	0.392254	-1.03076	0.144367	0.204552	0.665065	0.428254	0.241236	0.00365906	0.663252
12D	sb010P0005I10	GT093008	sb010P0005I10		No significant similarity found				0.586904	0.479136	-0.434356	0.41259	-1.0322	0.09659	0.0869001	0.159019	0.200439	0.223347	0.00396566	0.773129
12D	sb010P0018J20	GT097652	sb010P0018J20		No significant similarity found				0.187752	0.253693	-0.128041	0.202522	-1.03729	-0.0920473	0.473068	0.333922	0.623862	0.439271	0.000342796	0.724193
12D	sb010P0036L08	GT104250	sb010P0036L08		No significant similarity found				0.532968	-0.0717443	0.812097	0.464193	-1.03742	0.0309501	0.158775	0.847203	0.0352897	0.21795	0.00843442	0.933736
12D	sb010P0014N20	GT096290	sb010-CL310Contig1	P51165	Sodium/potassium-transporting ATPase subunit beta-1 (Anguilla anguilla)	1e-117	atp1b1		-0.0484995	0.0748886	-0.00205503	0.603765	-1.038	-0.257057	0.472243	0.421899	0.821661	0.0123273	0.00872837	0.310724
12D	sb010P0026J09	GT100592	sb010P0026J09		No significant similarity found				-0.15036	0.415894	-0.329501	0.143866	-1.03823	-0.166575	0.571114	0.123314	0.218909	0.587776	0.000405195	0.530575
12D	sb010P0005A21	GT092840	sb010P0005A21		No significant similarity found				-0.498818	-0.136885	0.0737629	0.549579	-1.04747	-0.438839	0.0884812	0.63291	0.796627	0.0617781	0.00083584	0.131982
12D	sb010P0003L09	GT092372	sb010P0003L09	A2RUW3	TATA box binding protein (TBP)-associated factor, RNA polymerase I, A (Danio rerio)	9e-38	taf1a		0.602225	-0.360121	-0.0183903	0.129073	-1.04761	0.232962	0.0892044	0.302345	0.957636	0.709576	0.00459385	0.502528
12D	sb010P0033P21	GT103239	sb010P0033P21		No significant similarity found				-0.0733819	-0.238054	0.261602	0.758163	-1.04812	0.00870427	0.823202	0.470243	0.427877	0.0264777	0.0029739	0.978848
12D	sb010P0031H09	GT102317	sb010P0031H09		No significant similarity found				0.564428	-0.110727	0.176351	0.787501	-1.05176	-0.0261683	0.120698	0.756449	0.621745	0.0333249	0.00561222	0.941527
12D	sb010P0002H09	GT091973	sb010P0002H09		No significant similarity found				0.580894	-0.0849083	-0.168306	0.105342	-1.05198	0.249349	0.134889	0.823996	0.659683	0.782646	0.00909884	0.514924
12D	sb010P0031G09	GT102296	sb010P0031G09		No significant similarity found				0.70591	0.13826	0.680659	0.353391	-1.05206	-0.411448	0.0518878	0.695006	0.060332	0.319528	0.00508076	0.247781
12D	sb010P0031D21	GT102238	sb010P0031D21	Q1LUM3	Poly(U)-specific endoribonuclease-C (Danio rerio)	1e-58	endouc		-0.123999	-0.634712	-0.400718	0.199067	-1.05515	-0.54578	0.737174	0.0928147	0.282153	0.590571	0.00705357	0.146061
12D	sb010P0042F09	GT106221	sb010P0042F09		No significant similarity found				-0.52167	0.897799	0.470408	-0.207386	-1.05889	0.155823	0.153641	0.0171427	0.196899	0.565268	0.00567587	0.665335
12D	sb010P0028D06	GT101159	sb010P0028D06		No significant similarity found				0.194915	0.0752472	-0.0254516	0.285994	-1.06336	-0.440872	0.608051	0.842776	0.946497	0.452836	0.00808941	0.250062
12D	sb010P0009G09	GT094381	sb010P0009G09		No significant similarity found				0.713397	0.215471	0.157511	-0.00080771	-1.07075	0.0858664	0.0189634	0.460663	0.588924	0.997784	0.000789708	0.767935
12D	sb010P0006D09	GT093251	sb010P0006D09	Q1LVD6	Novel protein similar to vertebrate TAF10 RNA polymerase II (Danio rerio)	9e-47	taf10		0.267617	-0.211184	0.183347	0.0958749	-1.07228	0.167472	0.480477	0.577124	0.62811	0.799774	0.0074199	0.658066
12D	sb010P0037M18	GT104653	sb010P0037M18		No significant similarity found				0.422451	-0.319143	0.872692	0.640936	-1.07324	-0.8507	0.285077	0.417525	0.0317872	0.108873	0.00946519	0.0360258
12D	sb010P0030H05	GT101950	sb010P0030H05	O88775	Embigin (Rattus norvegicus)	9e-22	emb		0.190812	-0.695926	0.166922	0.506219	-1.07349	-0.0629808	0.565165	0.0419256	0.614624	0.132968	0.0025913	0.849075
12D	sb010P0010C21	GT094666	sb010P0010C21		No significant similarity found				-0.816172	-0.307343	0.219112	-0.189925	-1.07392	-0.280764	0.0320902	0.404855	0.55153	0.605498	0.00592765	0.446274
12D	sb010P0002O09	GT092119	sb010P0002O09		No significant similarity found				0.661971	0.074639	0.465828	0.164705	-1.07698	0.240764	0.0346269	0.805032	0.130228	0.586662	0.00109533	0.427994
12D	sb010P0016H21	GT096885	sb010P0016H21		No significant similarity found				0.141929	-0.36595	0.175214	0.562305	-1.07981	0.192241	0.698442	0.321061	0.632663	0.131321	0.00557128	0.600113
12D	sb010P0041L08	GT105996	sb010P0041L08		No significant similarity found				0.369903	0.0131832	0.766941	0.292323	-1.08262	-0.0876152	0.318205	0.971395	0.0435286	0.428853	0.00566236	0.81172
12D	sb010P0002D09	GT091889	sb010P0002D09		No significant similarity found				-0.359696	-0.538893	0.139009	-0.0694972	-1.08295	-0.246065	0.28417	0.112532	0.676575	0.834631	0.00252514	0.461594
12D	sb010P0020G19	GT098327	sb010P0020G19		No significant similarity found				0.673963	0.0540571	0.556376	-0.36639	-1.08573	-0.693824	0.0917696	0.889964	0.160954	0.351665	0.0086027	0.082999
12D	sb010P0027H07	GT100904	sb010P0027H07		No significant similarity found				0.210676	-0.0236645	0.30982	0.571719	-1.08697	-0.193298	0.543095	0.94538	0.372772	0.105099	0.00335292	0.576684
12D	sb010P0019A15	GT097811	sb010-CL813Contig1	D3DMG3	MIP06480p (Drosophila melanogaster)	5e-06	CG32834-RA		0.50875	0.147319	0.292497	0.525795	-1.08855	-0.223678	0.0870315	0.612637	0.317647	0.0774162	0.000656277	0.443255
12D	sb010P0032I20	GT102714	sb010P0032I20		No significant similarity found				-0.374688	-0.140361	0.165795	0.515777	-1.09396	-0.371273	0.179906	0.611023	0.548312	0.0682501	0.000350709	0.183794
12D	sb010P0020L03	GT098429	sb010P0020L03		No significant similarity found				0.392983	-0.271253	-0.206953	0.652484	-1.09442	-0.229557	0.3323	0.501707	0.607722	0.112007	0.00995553	0.569275
12D	sb010P0026F09	GT100498	sb010P0026F09	Q8K268	ATP-binding cassette sub-family F member 3 (Mus musculus)	6e-41	abcf3		0.179895	0.420768	-0.113657	0.11698	-1.09517	0.303665	0.574707	0.19425	0.722547	0.7148	0.00159838	0.345757
12D	sb010P0019D20	GT097886	sb010P0019D20		No significant similarity found				0.302295	0.184846	-0.023293	0.0452412	-1.10331	-0.11798	0.345649	0.562438	0.941661	0.886983	0.0014269	0.711172
12D	sb010P0039G21	GT105257	sb010P0039G21		No significant similarity found				0.520953	0.249397	0.33329	0.21909	-1.10801	-0.173084	0.132586	0.465334	0.330823	0.52088	0.00250361	0.611589
12D	sb010P0031N17	GT102461	sb010-CL22Contig1	P82264	Glutamate dehydrogenase, mitochondrial (Chaenocephalus aceratus)	1e-109	glud1		0.629232	-0.397356	0.514057	0.447147	-1.10952	-0.684719	0.084334	0.268908	0.15528	0.214627	0.0036225	0.0614307
12D	sb010P0028B21	GT101127	sb010-CL1386Contig1	Q9W6T5	Lamin B2 (Danio rerio)	1e-78	lmnb2		0.555879	0.43337	-0.316467	0.0368559	-1.11484	0.017397	0.0434785	0.110964	0.240047	0.889982	0.000191763	0.947934
12D	sb010P0041P21	GT106094	sb010P0041P21	A5A6I3	Eukaryotic translation initiation factor 3 subunit F (Pan troglodytes)	2e-84	eif3f		-0.0776832	-0.222157	0.233741	0.232932	-1.11616	0.0248947	0.837955	0.559584	0.53941	0.540806	0.00574058	0.94773
12D	sb010P0039D06	GT105171	sb010P0039D06		No significant similarity found				0.573231	-0.494139	0.33064	0.793064	-1.11784	-0.229252	0.161851	0.226031	0.414901	0.0562557	0.00877789	0.570815
12D	sb010P0026J21	GT100604	sb010P0026J21		No significant similarity found				-0.173512	0.888341	-0.053553	0.259458	-1.12348	-0.174589	0.642267	0.0223788	0.885818	0.488211	0.00475188	0.640211
12D	sb010P0019J10	GT098018	sb010P0019J10		No significant similarity found				0.0421148	0.2809	-0.604084	-0.09234	-1.12611	-0.484852	0.90929	0.449328	0.10936	0.80281	0.00435409	0.195558
12D	sb010P0026D20	GT100464	sb010P0026D20		No significant similarity found				-0.335973	-0.107165	0.0965245	0.127406	-1.12837	-0.0856607	0.390289	0.782948	0.804014	0.743342	0.00630876	0.825677
12D	sb010P0006F10	GT093294	sb010P0006F10	Q29621	Cardiac ryanodine receptor (Oryctolagus cuniculus)	1e-91	ryr2		0.00153003	0.73757	-0.325128	0.20105	-1.13154	0.162366	0.996057	0.0223896	0.297869	0.517518	0.0008522	0.600793
12D	sb010P0033L08	GT103133	sb010P0033L08		No significant similarity found				0.357639	0.0241521	-0.00816796	0.600834	-1.13322	0.0684358	0.307505	0.9446	0.981251	0.0911248	0.00248317	0.843948
12D	sb010P0015H20	GT096519	sb010P0015H20		No significant similarity found				0.194351	-0.132189	0.345273	0.035157	-1.13754	-0.364992	0.548392	0.682657	0.289267	0.913305	0.00122366	0.263103
12D	sb010P0009B21	GT094283	sb010P0009B21		No significant similarity found				0.301879	0.435815	0.149831	0.384812	-1.13803	-0.181048	0.284335	0.125818	0.592609	0.174737	0.000263438	0.518368
12D	sb010P0023F21	GT099416	sb010P0023F21		No significant similarity found				0.145695	0.0372146	-0.0631579	0.363261	-1.13946	-0.421353	0.723207	0.927849	0.877879	0.379667	0.00874142	0.309221
12D	sb010P0017H10	GT097233	sb010P0017H10		No significant similarity found				-0.185537	0.277498	-0.240013	0.230141	-1.14496	0.0500024	0.641098	0.486596	0.546951	0.56347	0.00664781	0.899863
12D	sb010P0001M19	GT091757	sb010-CL81Contig1	Q567E0	MAD2 mitotic arrest deficient-like 1 (Yeast) (Danio rerio)	2e-97	mad2l1		0.403908	-0.570302	-0.191725	0.0602076	-1.14516	0.395404	0.321157	0.164489	0.635647	0.881533	0.00747967	0.331294
12D	sb010P0039L08	GT105360	sb010P0039L08		No significant similarity found				0.188049	0.126627	0.886971	0.121487	-1.1453	-0.0579234	0.59886	0.722852	0.0175255	0.733645	0.00283287	0.871025
12D	sb010P0011G08	GT095080	sb010P0011G08		No significant similarity found				0.481098	0.699234	0.97214	0.615031	-1.14677	-0.346225	0.248863	0.0975374	0.0238411	0.143063	0.0086265	0.404235
12D	sb010P0008P09	GT094227	sb010-CL967Contig1	Q1ENH3	Citrate transporter precursor (Anguilla anguilla)	1e-39	ctp		-0.216265	-0.50614	0.338246	0.251332	-1.14971	-0.120769	0.49309	0.114517	0.286301	0.426322	0.000845592	0.701172
12D	sb010P0022D21	GT099000	sb010P0022D21		No significant similarity found				0.775653	-0.114847	0.256564	0.329635	-1.15079	0.035375	0.0195885	0.718232	0.422115	0.303958	0.00093943	0.911422
12D	sb010P0030P20	GT102148	sb010P0030P20		No significant similarity found				0.481387	-0.0591474	0.874481	0.248297	-1.15461	-0.157778	0.166389	0.862941	0.0149652	0.470384	0.00184912	0.645636
12D	sb010P0028H09	GT101251	sb010P0028H09		No significant similarity found				0.566088	-0.0696493	0.586442	0.223336	-1.15543	0.360332	0.150147	0.857174	0.136489	0.564805	0.00508918	0.354978
12D	sb010P0030A22	GT101804	sb010P0030A22	Q9W709	Transposase (Pleuronectes platessa)	2e-10	-		-0.321071	0.522206	-0.496862	-0.201935	-1.1566	0.257864	0.34923	0.132185	0.151321	0.554365	0.00172821	0.451052
12D	sb010P0023L21	GT099548	sb010P0023L21	Q9HBL1	HT016 (Homo sapiens)	5e-15	-		-0.0745478	-0.397068	0.848074	0.26429	-1.15749	0.457503	0.830839	0.259852	0.0199744	0.450733	0.00212944	0.195662
12D	sb010P0009P09	GT094591	sb010P0009P09	Q6PHE8	Coiled-coil domain-containing protein 124 (Danio rerio)	4e-81	ccdc124		0.362377	-0.247327	0.161286	0.266943	-1.15787	-0.122133	0.315187	0.491163	0.65276	0.457723	0.00265576	0.733145
12D	sb010P0026D06	GT100450	sb010P0026D06		No significant similarity found				-0.295569	-0.607299	-0.0985689	0.353898	-1.16051	-0.430188	0.385577	0.0801404	0.771121	0.300098	0.00158696	0.209644
12D	sb010P0029H16	GT101605	sb010P0029H16		No significant similarity found				0.253817	-0.346782	-0.156087	0.832329	-1.16338	-0.282989	0.53228	0.394774	0.700383	0.0466153	0.00682217	0.486565
12D	sb010P0036P09	GT104344	sb010P0036P09		No significant similarity found				-0.226019	-0.442513	0.209769	-0.0141877	-1.16694	-0.156555	0.598541	0.305622	0.624987	0.973577	0.00985701	0.715031
12D	sb010P0029N09	GT101733	sb010P0029N09		No significant similarity found				0.228311	0.669533	0.0997055	-0.123037	-1.17165	0.106421	0.543839	0.0814631	0.790453	0.743059	0.00355827	0.77672
12D	sb010P0017K19	GT097308	sb010P0017K19	Q8WXD9	CASK-interacting protein 1 (Homo sapiens)	2e-12	caskin1		0.475806	-0.391306	0.900704	0.0717317	-1.1738	-0.222549	0.160571	0.246139	0.010506	0.829901	0.00124477	0.50643
12D	sb010P0026P10	GT100729	sb010P0026P10		No significant similarity found				-0.71372	-0.293638	-0.384362	0.209466	-1.17732	-0.160079	0.0550036	0.418518	0.2914	0.562876	0.00248273	0.658018
12D	sb010P0010O08	GT094908	sb010-CL2219Contig1	Q4T497	Chromosome undetermined SCAF9774 (Tetraodon nigroviridis)	1e-08	-		0.189813	0.147305	0.256688	-0.132704	-1.17984	-0.338858	0.403821	0.612473	0.574001	0.37744	9.73704e-05	0.0478006
12D	sb010P0016M21	GT097000	sb010P0016M21	A4IG32	Calcium-binding atopy-related autoantigen 1 (Danio rerio)	6e-41	cbara1		-0.519363	0.534266	-0.393648	-0.444875	-1.18181	-0.3009	0.112146	0.102607	0.224623	0.171321	0.000774896	0.350956
12D	sb010P0018I23	GT097631	sb010P0018I23		No significant similarity found				-0.288098	-0.159464	-0.964349	-0.180544	-1.18193	0.449684	0.461783	0.682865	0.0180579	0.6438	0.00452171	0.253592
12D	sb010P0031O21	GT102484	sb010P0031O21	P42685	Tyrosine-protein kinase FRK (Homo sapiens)	3e-27	frk		0.640912	-0.28203	0.320584	0.674699	-1.18826	-0.268458	0.0558649	0.388992	0.328304	0.0447703	0.000860502	0.411962
12D	sb010P0013P22	GT095967	sb010P0013P22		No significant similarity found				-0.295031	0.00816268	-0.0155689	0.107126	-1.19568	0.198598	0.41838	0.982044	0.965759	0.767863	0.00225424	0.584868
12D	sb010P0026J22	GT100605	sb010P0026J22		No significant similarity found				-0.0462804	0.3487	-0.429072	0.205191	-1.19589	-0.0406295	0.888988	0.297065	0.201433	0.537179	0.000970575	0.902467
12D	sb010P0044P07	GT107158	sb010P0044P07		No significant similarity found				0.363373	-0.297998	0.207683	0.585321	-1.19814	-0.0861735	0.258266	0.352273	0.51532	0.0730139	0.000625786	0.786623
12D	sb010P0034D08	GT103320	sb010P0034D08		No significant similarity found				0.263588	0.184454	0.508118	0.271918	-1.20056	0.0456171	0.471231	0.61339	0.169542	0.457452	0.00226421	0.900373
12D	sb010P0005P09	GT093164	sb010P0005P09		No significant similarity found				0.57207	-0.376097	0.655945	-0.544105	-1.20156	-0.355212	0.136079	0.322278	0.0891537	0.155596	0.00301684	0.349475
12D	sb010P0036D08	GT104064	sb010P0036D08		No significant similarity found				0.24234	-0.258475	0.468329	0.117158	-1.20212	-0.190077	0.516397	0.489065	0.21395	0.753126	0.00269487	0.610316
12D	sb010P0043H10	GT106617	sb010P0043H10		No significant similarity found				-0.0830056	-0.155428	-0.19637	0.161982	-1.20533	-0.428265	0.842994	0.710946	0.639858	0.699366	0.00672748	0.310654
12D	sb010P0038L20	GT105001	sb010P0038L20		No significant similarity found				0.39405	0.33701	0.584199	-0.0725439	-1.2068	-0.260902	0.31416	0.388307	0.139351	0.85185	0.00371625	0.503206
12D	sb010P0038D10	GT104806	sb010P0038D10		No significant similarity found				0.116179	-0.353742	0.0332054	0.202835	-1.20716	-0.187303	0.783368	0.404854	0.937333	0.631649	0.00705144	0.657897
12D	sb010P0041L21	GT106007	sb010P0041L21		No significant similarity found				0.89435	0.054557	0.0701918	-0.590758	-1.20775	0.179704	0.0365876	0.894923	0.865079	0.159193	0.00596685	0.66396
12D	sb010P0010D09	GT094678	sb010P0010D09		No significant similarity found				0.289514	0.00955223	0.0565455	0.0364103	-1.21174	-0.58639	0.38427	0.97696	0.864283	0.912349	0.000831094	0.0835037
12D	sb010P0022H15	GT099084	sb010P0022H15		No significant similarity found				0.147662	0.126247	-0.296893	0.595315	-1.21529	-1.12652	0.674571	0.719503	0.400545	0.0972961	0.00145018	0.00285599
12D	sb010P0035D16	GT103699	sb010P0035D16		No significant similarity found				-0.773294	0.0711539	0.206079	0.655715	-1.21666	-1.07098	0.0399035	0.844952	0.571988	0.0786755	0.00198178	0.00566726
12D	sb010P0041P18	GT106091	sb010P0041P18		No significant similarity found				0.212135	-0.837678	0.101698	0.590246	-1.22182	-0.150005	0.590287	0.0394655	0.795959	0.140065	0.00371027	0.703079
12D	sb010P0022H03	GT099072	sb010-CL1902Contig1	A4IGC8	Aldehyde dehydrogenase 18a1 protein (Danio rerio)	3e-97	aldh18a1		0.546104	0.845049	-0.110866	0.407212	-1.22183	-0.580246	0.105203	0.0146952	0.737154	0.222754	0.000747155	0.0859924
12D	sb010P0043B09	GT106482	sb010P0043B09		No significant similarity found				0.464619	-0.0413729	0.225805	0.170828	-1.22539	-0.261807	0.0944963	0.878983	0.408453	0.530779	7.51907e-05	0.338751
12D	sb010P0002H22	GT091984	sb010P0002H22		No significant similarity found				-0.177421	-0.400582	-0.325677	0.390942	-1.22751	0.205625	0.608113	0.250976	0.348949	0.262327	0.0011205	0.552607
12D	sb010P0012J19	GT095501	sb010P0012J19		No significant similarity found				-0.515914	0.207722	0.417133	0.988633	-1.22772	-0.849665	0.163196	0.569501	0.257035	0.0101099	0.00185045	0.0251047
12D	sb010P0043G02	GT106588	sb010P0043G02		No significant similarity found				-0.0166322	0.385761	-0.238392	0.665786	-1.22784	-0.717402	0.966523	0.333945	0.548611	0.100187	0.00380732	0.0774865
12D	sb010P0028L19	GT101349	sb010P0028L19		No significant similarity found				-0.0442833	-0.12362	0.200859	0.254731	-1.22819	-0.267921	0.918539	0.77538	0.643266	0.557375	0.00744632	0.537269
12D	sb010P0027D09	GT100817	sb010P0027D09		No significant similarity found				0.359204	-0.0892066	0.721033	0.114825	-1.22897	0.211426	0.397866	0.832817	0.0951242	0.785893	0.00620083	0.617442
12D	sb010P0003H22	GT092307	sb010P0003H22		No significant similarity found				1.07917	-0.226883	0.268895	0.0196242	-1.2372	0.257063	0.0206502	0.612092	0.54818	0.964944	0.00878248	0.565827
12D	sb010P0036P08	GT104343	sb010P0036P08		No significant similarity found				0.555948	-0.249063	0.728588	0.0813393	-1.2396	-0.0847226	0.164378	0.528253	0.0713939	0.83636	0.00333576	0.82966
12D	sb010P0014P08	GT096323	sb010P0014P08	Q9PVF7	Cell-adhesion protein plakoglobin (Danio rerio)	2e-81	jup		0.876081	-0.338084	0.776584	0.079628	-1.24102	0.102168	0.040285	0.415401	0.0671595	0.847129	0.00484544	0.804672
12D	sb010P0016L19	GT096974	sb010P0016L19		No significant similarity found				0.875143	-0.187617	0.458198	0.338935	-1.24162	-0.592251	0.0131543	0.577259	0.178631	0.316646	0.000756014	0.0850183
12D	sb010P0034D09	GT103321	sb010P0034D09	Q9BQI5	SH3-containing GRB2-like protein 3-interacting protein 1 (Homo sapiens)	6e-97	sgip1		0.589851	-0.189218	0.258995	0.0917004	-1.24199	0.0776921	0.163166	0.650092	0.535238	0.825777	0.00514088	0.852041
12D	sb010P0038L19	GT105000	sb010P0038L19		No significant similarity found				0.153469	0.267733	0.698661	0.469353	-1.24469	-0.417057	0.715472	0.525727	0.103897	0.26911	0.00545276	0.325126
12D	sb010P0038H10	GT104896	sb010P0038H10		No significant similarity found				0.292652	-0.26829	-0.653196	-0.160543	-1.24549	0.41016	0.49465	0.531018	0.13297	0.7072	0.00607305	0.340207
12D	sb010P0032J21	GT102738	sb010P0032J21		No significant similarity found				0.470453	0.751704	-0.312809	0.35392	-1.24629	-0.0949608	0.205898	0.0473358	0.396968	0.338642	0.00173564	0.796033
12D	sb010P0020L20	GT098445	sb010P0020L20		No significant similarity found				0.874582	0.563219	0.517706	-0.0514161	-1.24679	0.0105498	0.0490794	0.196988	0.234701	0.904998	0.00643668	0.980461
12D	sb010P0035G21	GT103776	sb010P0035G21		No significant similarity found				0.481767	0.200261	0.12819	0.170603	-1.2468	0.128882	0.11019	0.499499	0.664881	0.564721	0.000173644	0.663189
12D	sb010P0014O09	GT096301	sb010P0014O09	Q6PC94	N-myc downstream regulated gene 1, like (Danio rerio)	7e-57	ndrg1l		0.626373	-0.45356	0.132897	0.320913	-1.24812	0.435399	0.148769	0.291989	0.755587	0.453929	0.00594475	0.311408
12D	sb010P0023C09	GT099335	sb010P0023C09	Q7ZTZ2	Probable ribosome biogenesis protein RLP24 (Danio rerio)	3e-78	rsl24d1		0.551171	0.184472	0.708748	-0.0993792	-1.25049	-0.470149	0.136459	0.612639	0.0582646	0.784732	0.00153683	0.201865
12D	sb010P0032G09	GT102657	sb010P0032G09	Q96QK1	Vacuolar protein sorting-associated protein 35 (Homo sapiens)	2e-99	vps35		0.0635045	0.325416	0.332935	0.210279	-1.25477	0.0810975	0.844655	0.319043	0.308167	0.51773	0.000464143	0.80245
12D	sb010P0010G09	GT094740	sb010P0010G09		No significant similarity found				0.204553	-0.0150868	0.470152	0.0854684	-1.25611	-0.603812	0.486834	0.95894	0.115758	0.770693	0.000143322	0.0460009
12D	sb010P0040H22	GT105622	sb010P0040H22		No significant similarity found				0.229395	0.227417	-0.0106058	-0.0955049	-1.25962	0.190108	0.562198	0.565557	0.978565	0.808909	0.00298534	0.630714
12D	sb010P0039B12	GT105130	sb010-CL221Contig1	Q9GM98	S-formylglutathione hydrolase (Sus scrofa)	1e-139	esd		0.363413	0.219544	0.0608436	0.111605	-1.25986	-0.230976	0.17386	0.406963	0.817326	0.6721	3.39026e-05	0.38325
12D	sb010P0015C21	GT096405	sb010P0015C21		No significant similarity found				0.267396	-0.576819	0.897312	-0.0593005	-1.26236	0.319284	0.545705	0.197099	0.0487514	0.893112	0.00700972	0.471177
12D	sb010P0017G21	GT097222	sb010P0017G21		No significant similarity found				0.215949	0.0788749	-0.117484	0.461949	-1.26344	-0.128193	0.442433	0.77818	0.675028	0.105984	7.41956e-05	0.647419
12D	sb010P0023A07	GT099286	sb010P0023A07		No significant similarity found				-0.836521	-0.8494	0.0186828	0.340622	-1.26473	-1.26843	0.0116356	0.0105251	0.952684	0.283752	0.00030918	0.000299051
12D	sb010P0026L09	GT100640	sb010P0026L09		No significant similarity found				-0.397473	-0.477781	-0.276683	0.0641029	-1.26802	0.331546	0.373649	0.286221	0.534395	0.885209	0.00709046	0.457168
12D	sb010P0015J19	GT096563	sb010P0015J19		No significant similarity found				-0.359081	-0.107278	0.258621	0.59674	-1.26819	-0.692578	0.14929	0.661816	0.295161	0.0197102	1.07455e-05	0.00760926
12D	sb010P0004H21	GT092647	sb010P0004H21		No significant similarity found				0.881763	-0.392923	0.261344	0.0575539	-1.26953	0.234516	0.0528776	0.376911	0.555358	0.896392	0.00679962	0.596462
12D	sb010P0034B22	GT103286	sb010P0034B22	Q90YY7	Trh3 (LAG1 homolog, ceramide synthase 2) (S. cerevisiae) (Danio rerio)	6e-68	lass2		-0.264552	-0.0379011	-0.179601	-0.139097	-1.27348	-0.0448124	0.464616	0.916213	0.618773	0.699735	0.00118331	0.901011
12D	sb010P0036D19	GT104073	sb010P0036D19		No significant similarity found				0.822569	-0.0141561	0.898974	0.362082	-1.27861	-0.729754	0.0422885	0.971179	0.0273935	0.358662	0.00246486	0.0697068
12D	sb010P0028P08	GT101426	sb010P0028P08		No significant similarity found				0.508248	-0.0989909	0.941635	0.16461	-1.28581	0.20235	0.226133	0.811554	0.0290222	0.691994	0.00380815	0.626496
12D	sb010P0031G20	GT102306	sb010P0031G20	Q6PBT2	Potential trafficking protein particle complex 4 (Danio rerio)	0.00002	trappc4		-0.171836	-0.324604	0.786615	-0.0487373	-1.28762	-0.412393	0.621441	0.353294	0.0292895	0.888416	0.000736196	0.24025
12D	sb010P0008B21	GT093924	sb010P0008B21		No significant similarity found				0.561989	0.153095	-0.249343	0.216547	-1.28883	-0.381769	0.0164288	0.495063	0.269373	0.336295	1.93933e-06	0.0949507
12D	sb010P0043H20	GT106626	sb010P0043H20		No significant similarity found				0.847682	-0.00509046	0.469619	-0.0850626	-1.29033	0.065065	0.0657913	0.990941	0.299058	0.849565	0.00671036	0.884632
12D	sb010P0032F21	GT102646	sb010P0032F21		No significant similarity found				-0.176139	0.664167	-0.299732	0.30232	-1.29213	0.0409956	0.615011	0.0645112	0.393887	0.389863	0.000758099	0.906638
12D	sb010P0031P19	GT102505	sb010P0031P19	Q4QRJ7	Eukaryotic translation initiation factor 2A (Danio rerio)	1e-20	eif2a		-0.0579342	-0.707386	0.358626	0.46237	-1.29495	0.178979	0.886759	0.0892926	0.380885	0.260486	0.00304477	0.660419
12D	sb010P0044P20	GT107170	sb010P0044P20		No significant similarity found				-0.463732	-0.139545	0.29861	0.0234302	-1.30165	-0.170883	0.203724	0.69876	0.40959	0.948131	0.000952889	0.63577
12D	sb010P0002P21	GT092150	sb010P0002P21		No significant similarity found				0.0273979	-0.0934161	0.331525	0.0108297	-1.30783	0.265612	0.939612	0.796271	0.362471	0.97611	0.000946939	0.464576
12D	sb010P0008P21	GT094238	sb010P0008P21		No significant similarity found				0.612953	-0.50847	0.290187	0.25243	-1.31041	0.117042	0.179505	0.263385	0.520485	0.575865	0.00616535	0.794942
12D	sb010P0026H17	GT100553	sb010P0026H17		No significant similarity found				-0.626564	-0.0310694	-0.222661	0.484063	-1.31333	-0.81427	0.162729	0.943947	0.615049	0.277841	0.00527867	0.0725713
12D	sb010P0041O09	GT106059	sb010P0041O09		No significant similarity found				0.780026	0.185054	0.747603	0.348507	-1.31424	0.120066	0.0601533	0.646917	0.0709899	0.390345	0.00249699	0.766101
12D	sb010P0035L08	GT103881	sb010P0035L08		No significant similarity found				-0.346896	0.256231	0.145161	-0.143573	-1.31618	-0.410335	0.405122	0.537586	0.726366	0.729236	0.00310445	0.325802
12D	sb010P0042D09	GT106174	sb010P0042D09	B9ELT7	Dehydrogenase/reductase SDR family member 13 (Salmo salar)	6e-13	dhr13		0.217362	-0.0087422	0.038247	0.143562	-1.31701	0.237941	0.64389	0.985141	0.935064	0.759902	0.00805114	0.612954
12D	sb010P0017F02	GT097180	sb010-CL862Contig1	O75643	U5 small nuclear ribonucleoprotein 200 kDa helicase (Homo sapiens)	7e-77	snrnp200		-0.0564048	0.0563094	-0.0175245	0.47124	-1.32457	0.116748	0.902415	0.902579	0.969609	0.309603	0.00668275	0.79974
12D	sb010P0025F21	GT100145	sb010P0025F21	Q90247	Orf1 and orf2 genes (Batrachocottus baicalensis)	5e-33	orf		0.660009	-0.226458	-0.0654148	0.0520922	-1.33093	0.0743843	0.183699	0.644166	0.893697	0.915251	0.00998372	0.879231
12D	sb010P0023L22	GT099549	sb010P0023L22		No significant similarity found				0.515625	-0.491068	-0.184583	0.262796	-1.33197	0.577622	0.281248	0.304384	0.697377	0.580296	0.00797516	0.228484
12D	sb010P0031H07	GT102316	sb010P0031H07		No significant similarity found				-0.218918	0.36363	-0.00473969	0.59257	-1.3325	-0.456181	0.57393	0.352445	0.990263	0.133994	0.00157107	0.245243
12D	sb010P0031P20	GT102506	sb010P0031P20		No significant similarity found				0.0888048	-0.217722	0.812053	0.240182	-1.33746	-0.0441571	0.84836	0.639707	0.0875629	0.605712	0.00666653	0.924236
12D	sb010P0031N22	GT102466	sb010P0031N22		No significant similarity found				-0.751386	-0.254749	-0.45475	0.904808	-1.3443	-0.768716	0.0448895	0.484112	0.215494	0.0171857	0.000737609	0.0404613
12D	sb010P0009D23	GT094329	sb010-CL2291Contig1	Q8VDX7	Phosphofructokinase, liver, B-type (Mus musculus)	2e-51	pfkl		0.332689	0.0737743	0.248183	0.151439	-1.34647	-0.239344	0.913378	0.765874	0.0844832	0.105182	0.00131252	0.240954
12D	sb010P0008L07	GT094138	sb010P0008L07		No significant similarity found				0.549267	0.221772	0.144724	0.124115	-1.34725	-0.816515	0.141492	0.546988	0.693809	0.735561	0.000817983	0.0321236
12D	sb010P0034P10	GT103604	sb010P0034P10		No significant similarity found				-0.00050102	0.0514887	0.261745	-0.11288	-1.3488	-0.333197	0.998946	0.892014	0.491694	0.766121	0.00111547	0.382503
12D	sb010P0024L08	GT099909	sb010P0024L08		No significant similarity found				0.393949	0.648452	0.510899	0.00809198	-1.34928	-0.0250264	0.328445	0.112199	0.20734	0.983862	0.00183889	0.95012
12D	sb010P0027P09	GT101074	sb010P0027P09		No significant similarity found				0.73884	-0.0442927	0.8951	0.322261	-1.35239	0.00185896	0.0972693	0.919054	0.0466654	0.461575	0.00376012	0.996597
12D	sb010P0006P09	GT093512	sb010P0006P09		No significant similarity found				-0.152054	0.249233	0.626994	0.109446	-1.35366	0.259472	0.736591	0.581968	0.171438	0.808609	0.00494884	0.566635
12D	sb010P0042H08	GT106267	sb010P0042H08		No significant similarity found				0.358093	-0.0937488	0.29992	0.352137	-1.35547	0.292413	0.354544	0.807285	0.437167	0.362498	0.00120508	0.448619
12D	sb010P0037B08	GT104388	sb010P0037B08		No significant similarity found				-0.346255	0.339112	1.13252	0.496453	-1.35727	0.190716	0.413143	0.422746	0.0106988	0.243263	0.00272796	0.650952
12D	sb010P0034A09	GT103251	sb010P0034A09		No significant similarity found				-0.679407	0.0702568	0.102892	0.0526086	-1.36636	-0.529726	0.0943705	0.859607	0.795664	0.894621	0.00153048	0.188325
12D	sb010P0021N08	GT098850	sb010P0021N08		No significant similarity found				0.683095	0.295146	0.409007	0.19663	-1.3703	-0.201812	0.0119843	0.258025	0.120385	0.448564	7.4206e-06	0.43681
12D	sb010P0033P08	GT103226	sb010P0033P08		No significant similarity found				0.307045	-0.889953	-0.0356586	-0.0838007	-1.37324	0.334248	0.510488	0.0626995	0.938872	0.857009	0.00553844	0.474037
12D	sb010P0044P21	GT107171	sb010P0044P21		No significant similarity found				0.145409	0.123558	0.242281	-0.0171357	-1.38049	-0.0500592	0.708735	0.750851	0.534473	0.964849	0.00113505	0.897573
12D	sb010P0020F22	GT098306	sb010P0020F22		No significant similarity found				0.696625	0.264235	0.232027	-0.229251	-1.38175	0.222849	0.0445465	0.43341	0.491041	0.496204	0.000232941	0.508224
12D	sb010P0022D19	GT098998	sb010P0022D19		No significant similarity found				0.502772	0.00788744	0.332916	0.312349	-1.39298	-0.949486	0.145574	0.981472	0.33065	0.360965	0.000243267	0.00825751
12D	sb010P0035P09	GT103974	sb010P0035P09		No significant similarity found				0.259676	0.245634	-0.0382024	-0.119871	-1.39323	-0.0741192	0.58547	0.605821	0.935899	0.800853	0.00583129	0.876019
12D	sb010P0026H18	GT100554	sb010P0026H18		No significant similarity found				0.149626	-0.945346	0.0539905	0.039201	-1.39425	-0.801876	0.735639	0.0391137	0.902957	0.929453	0.00333475	0.0773673
12D	sb010P0006G10	GT093317	sb010-CL111Contig1	B7U7V5	Cytochrome c oxidase subunit 1 (Fundulus heteroclitus)	0.0	coi		0.13316	0.00190821	0.00706557	-0.0486718	-1.39454	-0.794952	0.652337	0.994841	0.980898	0.869021	4.02713e-05	0.0106251
12D	sb010P0024D04	GT099717	sb010P0024D04		No significant similarity found				-0.349273	0.472739	0.144997	0.751191	-1.39502	-0.812785	0.32618	0.186635	0.681655	0.0397278	0.000371481	0.026893
12D	sb010P0016N22	GT097024	sb010-CL440Contig1	Q1LXI5	39S ribosomal protein L54, mitochondrial (Danio rerio)	8e-42	mrpl54		0.217486	-0.898465	1.16963	0.199314	-1.40612	0.341145	0.618738	0.0460655	0.010952	0.648244	0.00273789	0.43636
12D	sb010P0034L09	GT103510	sb010P0034L09		No significant similarity found				0.0987885	0.0848935	0.228427	0.407825	-1.40655	0.254746	0.787725	0.816983	0.534559	0.270686	0.000514516	0.488873
12D	sb010P0041L20	GT106006	sb010P0041L20		No significant similarity found				-0.0988511	0.123933	0.835197	0.114069	-1.4073	-0.527334	0.80721	0.75971	0.0457809	0.778289	0.00139168	0.1987
12D	sb010P0020M08	GT098457	sb010P0020M08		No significant similarity found				0.118122	-0.375228	-0.493909	-0.632938	-1.41438	-0.686914	0.754956	0.324841	0.197476	0.101428	0.000672448	0.0765402
12D	sb010P0034L08	GT103509	sb010P0034L08		No significant similarity found				0.389619	-0.645865	0.172911	0.552877	-1.41537	-0.589387	0.395531	0.163127	0.704828	0.23063	0.00374887	0.20198
12D	sb010P0023C23	GT099348	sb010P0023C23		No significant similarity found				0.831714	-0.0827437	-0.429738	-0.394838	-1.42367	0.126674	0.0412777	0.833751	0.279993	0.32021	0.000956786	0.748077
12D	sb010P0027D20	GT100826	sb010P0027D20		No significant similarity found				0.79047	0.214917	0.14081	0.0279234	-1.42666	-0.65885	0.0521947	0.587207	0.721714	0.943637	0.000957704	0.102508
12D	sb010P0025P09	GT100363	sb010P0025P09		No significant similarity found				-0.505023	-0.1945	-0.0292069	0.260319	-1.42899	0.244757	0.246776	0.652597	0.946021	0.547359	0.00216089	0.571434
12D	sb010P0024D09	GT099722	sb010-CL2047Contig1	Q6DGY3	T-cell leukemia translocation-altered gene protein homolog (Danio rerio)	2e-41	tcta		0.41844	0.105258	0.424841	0.188033	-1.43156	-0.521992	0.307639	0.948955	0.730584	0.705084	0.00729069	0.115773
12D	sb010P0016H22	GT096886	sb010P0016H22	Q7T1B5	MRE-binding transcription factor-1La (Oreochromis aureus x O. niloticus)	1e-14	-		0.0219066	-0.54473	-0.0318063	-0.0458827	-1.43705	0.442224	0.965699	0.289249	0.950215	0.928235	0.00774719	0.388158
12D	sb010P0042D21	GT106185	sb010P0042D21		No significant similarity found				-0.0826976	-0.0129611	-0.275984	0.103646	-1.44498	-0.130893	0.857739	0.977581	0.55073	0.822271	0.00347894	0.776709
12D	sb010P0043H16	GT106622	sb010P0043H16		No significant similarity found				0.590443	0.0407094	-0.112271	0.760129	-1.44854	-0.485529	0.175637	0.92451	0.793943	0.0840979	0.00184364	0.263182
12D	sb010P0007P09	GT093871	sb010P0007P09		No significant similarity found				0.506181	-0.205235	0.0322276	0.381002	-1.44884	-0.317465	0.224074	0.618603	0.93757	0.357694	0.00122896	0.442512
12D	sb010P0022L21	GT099183	sb010P0022L21		No significant similarity found				0.669281	0.447508	0.158098	0.790272	-1.46344	-0.495756	0.187674	0.37472	0.752509	0.121764	0.00601344	0.32611
12D	sb010P0023A08	GT099287	sb010P0023A08		No significant similarity found				0.16869	-0.021499	-0.0504133	-0.287254	-1.46494	-0.861426	0.684966	0.958711	0.903384	0.490743	0.00120761	0.0446422
12D	sb010P0010D10	GT094679	sb010P0010D10		No significant similarity found				0.0987524	-0.0759257	-0.275173	-0.0746389	-1.47227	-0.384611	0.840378	0.87692	0.575476	0.878989	0.00486678	0.434879
12D	sb010P0012H09	GT095444	sb010P0012H09		No significant similarity found				0.31021	0.0157028	0.520741	0.377532	-1.47816	-0.281666	0.461082	0.970109	0.219541	0.370696	0.00120876	0.503016
12D	sb010P0041P09	GT106082	sb010P0041P09		No significant similarity found				-0.344371	0.222296	-0.0310984	0.629033	-1.48356	-0.193781	0.436965	0.614832	0.943769	0.160215	0.00187792	0.660767
12D	sb010P0037H09	GT104528	sb010P0037H09		No significant similarity found				-1.18546	0.303291	1.19454	-0.250581	-1.48435	-0.325575	0.0152403	0.516329	0.0145438	0.591411	0.00301694	0.486213
12D	sb010P0031P21	GT102507	sb010P0031P21	A0JMQ0	Block of proliferation 1 (Danio rerio)	2e-64	bop1		0.212966	-0.24522	0.0561465	-0.336467	-1.4917	0.170259	0.618948	0.567119	0.89549	0.43336	0.00133697	0.690711
12D	sb010P0037P20	GT104724	sb010P0037P20		No significant similarity found				0.597514	-0.314761	1.27951	0.569972	-1.49666	0.3024	0.260005	0.550032	0.0197177	0.282183	0.00719931	0.56572
12D	sb010P0025H20	GT100189	sb010P0025H20	Q8CFV9	Riboflavin kinase (Mus musculus)	5e-65	rfk		0.570409	-0.727007	0.480798	0.392839	-1.50458	-0.190611	0.246079	0.141907	0.326731	0.421778	0.00386409	0.695553
12D	sb010P0036D20	GT104074	sb010P0036D20	Q4SVA9	Chromosome undetermined SCAF13769 (Tetraodon nigroviridis)	0.006	-		0.663911	-0.194574	0.687342	0.163468	-1.50501	0.100824	0.987	0.12312	0.56453	0.987	0.001	0.426534
12D	sb010P0021N09	GT098851	sb010P0021N09		No significant similarity found				0.305968	0.361822	-1.19427	-0.158136	-1.50926	0.537519	0.578279	0.51135	0.0358066	0.773476	0.00927564	0.331231
12D	sb010P0020H20	GT098351	sb010P0020H20		No significant similarity found				-0.63477	-1.04999	0.997114	0.408828	-1.51773	-0.97063	0.177791	0.0294974	0.0380311	0.381421	0.00242572	0.0430826
12D	sb010P0034P09	GT103603	sb010P0034P09		No significant similarity found				-0.235798	0.15035	0.442297	0.0825279	-1.51921	-0.449	0.505808	0.670728	0.216002	0.815294	0.000137052	0.209292
12D	sb010P0030H20	GT101964	sb010P0030H20		No significant similarity found				0.0160295	-0.158969	0.06089	0.275986	-1.51924	-0.352471	0.976806	0.773243	0.91207	0.61738	0.00912498	0.523984
12D	sb010P0043D21	GT106539	sb010P0043D21		No significant similarity found				0.388739	0.236302	-0.0969466	0.299887	-1.52292	-0.346709	0.378472	0.590957	0.825154	0.4958	0.00140681	0.431585
12D	sb010P0037L21	GT104634	sb010P0037L21	Q3LG56	ORF2-encoded protein (Danio rerio)	6e-09	orf2p		0.785082	0.247674	0.475599	0.226267	-1.53389	-0.0727359	0.0780408	0.569678	0.278241	0.603337	0.00119999	0.86709
12D	sb010P0042P20	GT106450	sb010P0042P20		No significant similarity found				0.522677	-0.405301	1.07554	0.395141	-1.53505	0.0641087	0.276855	0.397344	0.0296896	0.40915	0.00273622	0.892908
12D	sb010P0034H09	GT103414	sb010P0034H09	Q6DBQ8	Glycolipid transfer protein domain-containing protein 1 (Danio rerio)	6e-67	gltpd1		0.796153	-0.212489	0.0389748	0.485801	-1.53811	0.0645432	0.0589053	0.604642	0.924187	0.240717	0.000643873	0.874797
12D	sb010P0030P07	GT102135	sb010P0030P07		No significant similarity found				0.403183	-0.371097	0.529183	0.503894	-1.55639	-0.177365	0.270549	0.309819	0.150926	0.170783	0.000139973	0.625197
12D	sb010P0042H09	GT106268	sb010P0042H09	P49754	Vacuolar protein sorting-associated protein 41 homolog (Homo sapiens)	4e-94	vps41		0.39979	-0.487678	-0.0229436	0.185015	-1.55708	-0.314488	0.420942	0.327451	0.962971	0.708436	0.00331985	0.525873
12D	sb010P0040B09	GT105500	sb010P0040B09	Q2PFL2	Cysteine dioxygenase (Cyprinus carpio)	4e-83	cdo1		0.728897	0.144655	-1.22243	-0.496571	-1.56975	0.0197072	0.19182	0.792974	0.0324717	0.370433	0.00721017	0.971462
12D	sb010P0004L02	GT092719	sb010-CL1834Contig1	C3UZW3	Diablo-like protein (Perca flavescens)	4e-35	diablol		-0.39201	-0.545633	0.100609	0.0281252	-1.57744	-1.12963	0.238763	0.104518	0.759979	0.931893	3.30574e-05	0.00156374
12D	sb010P0007H20	GT093704	sb010P0007H20		No significant similarity found				0.337494	0.259248	0.790623	0.0742617	-1.59952	0.21776	0.437853	0.550424	0.0750401	0.863835	0.000762793	0.615677
12D	sb010P0033H19	GT103051	sb010P0033H19		No significant similarity found				0.320889	-0.574905	0.968937	0.695938	-1.6018	-0.373341	0.422503	0.155259	0.0198214	0.0876446	0.000302589	0.351586
12D	sb010P0016L21	GT096976	sb010P0016L21		No significant similarity found				0.84805	0.422202	-0.251982	0.267145	-1.61196	0.340865	0.117948	0.429613	0.636271	0.616184	0.00453921	0.522958
12D	sb010P0029L08	GT101689	sb010P0029L08		No significant similarity found				-0.457734	0.109647	0.409969	-0.037268	-1.64803	0.0884171	0.308918	0.805957	0.361349	0.933432	0.000764418	0.842954
12D	sb010P0037B09	GT104389	sb010P0037B09	A5WUY2	Novel protein similar to H.sapiens DGUOK, deoxyguanosine kinase (Danio rerio)	3e-17	zgc:86625		-1.3412	0.864411	-0.310138	-0.300985	-1.66298	1.50318	0.0156564	0.109611	0.558967	0.570565	0.00339649	0.00738455
12D	sb010P0037H21	GT104539	sb010P0037H21		No significant similarity found				-0.300116	1.49982	1.38187	-0.225882	-1.6747	0.0845104	0.611656	0.0153437	0.0245362	0.702114	0.00740596	0.886101
12D	sb010P0032H21	GT102692	sb010P0032H21		No significant similarity found				0.00686903	-0.913301	-0.486119	-0.36582	-1.6767	-0.0608927	0.990259	0.111703	0.390381	0.516974	0.00517191	0.913822
12D	sb010P0024H22	GT099829	sb010P0024H22	Q5RIX3	Novel protein similar to vertebrate solute carrier organic anion transporter family (Danio rerio)	1e-16	slco1c1		-0.0950832	0.582078	-0.444749	-0.00497577	-1.68527	-0.217316	0.866902	0.308804	0.43522	0.993001	0.00529237	0.701955
12D	sb010P0035H07	GT103786	sb010P0035H07		No significant similarity found				0.517661	-0.232243	1.50854	0.290961	-1.68923	-0.355466	0.383209	0.694235	0.0148321	0.622606	0.00697265	0.54804
12D	sb010P0023D21	GT099370	sb010P0023D21	Q6J0M9	ZFP313 protein, novel human zinc finger protein gene (Oncorhynchus mykiss)	3e-97	-		0.874363	-0.0543692	0.630814	-0.105692	-1.69823	-0.139942	0.084298	0.912459	0.207836	0.830814	0.00155754	0.777316
12D	sb010P0030D20	GT101873	sb010P0030D20		No significant similarity found				-0.619105	0.217338	0.470195	0.22595	-1.70081	-0.197997	0.161828	0.618559	0.284867	0.604779	0.000425085	0.650017
12D	sb010P0034K20	GT103497	sb010P0034K20		No significant similarity found				-0.948171	1.05163	1.30207	-0.241401	-1.70671	0.495523	0.135174	0.0988536	0.0432788	0.698913	0.00953289	0.428979
12D	sb010P0043P19	GT106808	sb010P0043P19		No significant similarity found				0.390366	-0.153761	0.536495	0.566259	-1.7241	-0.443108	0.405669	0.742106	0.25541	0.230523	0.000766411	0.345987
12D	sb010P0017H09	GT101074	sb010P0017H09		No significant similarity found				0.701663	-0.614414	0.0305417	0.237001	-1.73137	-0.172014	0.202227	0.26271	0.955155	0.663033	0.00300979	0.751641
12D	sb010P0035J21	GT103846	sb010P0035J21	Q8JFQ1	LIM-only 4 (Danio rerio)	8e-15	lmo4l		0.783741	0.361208	-0.84544	0.539892	-1.73917	-0.247962	0.0815654	0.413273	0.0612576	0.224376	0.000362677	0.57328
12D	sb010P0043L08	GT106707	sb010P0043L08		No significant similarity found				-0.0957469	0.182343	0.327707	0.436634	-1.74012	-0.579888	0.830967	0.684644	0.466749	0.333771	0.000453673	0.201778
12D	sb010P0007O09	GT093850	sb010P0007O09		No significant similarity found				0.0461925	0.239848	-0.365035	0.319425	-1.75226	0.114272	0.917998	0.593747	0.418273	0.47823	0.000422975	0.799044
12D	sb010P0021H21	GT098722	sb010P0021H21	XP_001344618	Zinc finger protein 432-like (Danio rerio)	2e-64	LOC100005613		1.05352	-0.699355	0.162159	-0.335624	-1.77866	0.0546502	0.0712785	0.224487	0.775787	0.556372	0.00354189	0.923487
12D	sb010P0010L11	GT094847	sb010P0010L11		No significant similarity found				0.230714	-0.244721	-0.559441	-0.118641	-1.79469	-0.0412629	0.661809	0.64273	0.29239	0.821834	0.00167309	0.937552
12D	sb010P0021P07	GT098896	sb010P0021P07		No significant similarity found				-0.0611465	0.20436	0.789373	0.330451	-1.80048	0.0236814	0.91777	0.730279	0.188652	0.577789	0.00442833	0.968103
12D	sb010P0041D21	GT105840	sb010P0041D21		No significant similarity found				1.06957	0.236085	0.933962	0.281532	-1.80507	-0.453275	0.0352088	0.630577	0.0637447	0.566613	0.000786159	0.358192
12D	sb010P0037C07	GT104410	sb010P0037C07		No significant similarity found				-0.400794	0.457089	-0.555424	0.648457	-1.81226	0	0.519413	0.46294	0.373405	0.299805	0.00598935	1
12D	sb010P0024L09	GT099910	sb010P0024L09		No significant similarity found				0.0405922	0.412642	-0.0023212	-0.15433	-1.82379	-0.165556	0.937452	0.427343	0.996419	0.765586	0.00121375	0.749114
12D	sb010P0027L09	GT100992	sb010P0027L09	Q6NW69	Zgc:85932 (Danio rerio)	2e-65	zgc:85932		0.670601	-0.917808	0.180468	0.215587	-1.82892	0.0775016	0.162706	0.059305	0.703075	0.649021	0.000471198	0.86985
12D	sb010P0013C21	GT095693	sb010P0013C21		No significant similarity found				0.518232	-0.0971305	0.118354	0.328585	-1.83266	0.0593828	0.0466574	0.700599	0.639597	0.198732	2.67202e-08	0.814012
12D	sb010P0012D11	GT095360	sb010P0012D11		No significant similarity found				0.408423	-0.612946	-0.359971	0.0584193	-1.8341	0.273125	0.536414	0.355312	0.585567	0.929323	0.00848202	0.678774
12D	sb010P0020F23	GT098307	sb010P0020F23	Q803Y8	Mucolipin 2 (Danio rerio)	2e-59	mcoln2		-0.888201	0.0306266	0.548928	-1.18937	-1.87864	-1.08437	0.138033	0.958487	0.354147	0.0500205	0.0029705	0.0725341
12D	sb010P0010H20	GT094768	sb010P0010H20	A5D7C6	PREP protein (Bos taurus)	1e-98	prep		0.764885	-0.082957	0.672491	-0.0343776	-1.89324	0.0576619	0.0150148	0.782115	0.0307522	0.908709	3.93632e-07	0.847511
12D	sb010P0029O04	GT101749	sb010P0029O04		No significant similarity found				0.0225505	1.52186	0	0	-1.9026	0	0.969753	0.0147496	1	1	0.00292215	1
12D	sb010P0034L20	GT103521	sb010P0034L20		No significant similarity found				0.388894	-0.90265	0.438095	0.198836	-1.90451	0.11243	0.45725	0.0903515	0.402904	0.702965	0.000847414	0.829155
12D	sb010P0025L20	GT100283	sb010P0025L20		No significant similarity found				0.348111	-0.11804	0.948142	-0.56178	-1.92541	0.0688934	0.435756	0.790689	0.0392866	0.21196	0.000125867	0.876848
12D	sb010P0012J03	GT095485	sb010P0012J03	A8DZ65	Novel protein containing a single-stranded DNA binding protein, SSDP domain (Danio rerio)	7e-18	-		0.0225505	1.52186	0.264305	0	-1.93405	0	0.970502	0.0171574	0.66518	1	0.00314293	1
12D	sb010P0021M23	GT098841	sb010P0021M23		No significant similarity found				0.0225505	1.52186	0	0	-1.96186	0	0.970617	0.017558	1	1	0.00288044	1
12D	sb010P0044J10	GT107029	sb010-CL1424Contig1	Q07426	Keratin (Carassius auratus)	1e-63	krt		1.21336	-0.31478	-0.255326	0.60958	-1.96984	0.032623	0.0159856	0.513809	0.595963	0.210264	0.000244349	0.945869
12D	sb010P0026D08	GT100452	sb010P0026D08		No significant similarity found				0.769317	0.377942	-0.42824	0.263989	-1.98514	0.265368	0.157725	0.48238	0.426563	0.622955	0.00074257	0.621148
12D	sb010P0037A09	GT104367	sb010P0037A09		No significant similarity found				-0.382761	0.0803298	-0.115952	-0.405574	-2.00006	0.370473	0.485063	0.883074	0.831909	0.459637	0.000833854	0.499082
12D	sb010P0039K19	GT105347	sb010-CL1901Contig1	Q90XF8	Triosephosphate isomerase (Xiphophorus maculatus)	6e-26	tpi		0.0878125	-0.246054	-0.991242	-1.06502	-2.00635	-1.07423	0.9013	0.728431	0.167923	0.139365	0.00750003	0.136095
12D	sb010P0002C05	GT091863	sb010-CL667Contig1	Q0D285	Transmembrane protein 141 (Danio rerio)	2e-38	tmem141		0.83701	0.161069	1.31719	0.262753	-2.01237	-0.123954	0.0995534	0.746192	0.0118589	0.59801	0.00028374	0.803232
12D	sb010P0025C09	GT100066	sb010P0025C09	Q4TB78	Aspartate aminotransferase (Tetraodon nigroviridis)	3e-70	got		-0.990903	-0.365216	0.759761	-0.49914	-2.01252	-0.403061	0.0419245	0.440375	0.113954	0.293625	0.00014944	0.394972
12D	sb010P0023D20	GT099369	sb010P0023D20	A0JME6	Isochorismatase domain-containing protein 2, mitochondrial (Danio rerio)	4e-24	isoc2		-0.683195	-0.0458385	0.528645	0.0789492	-2.0177	-0.587995	0.156442	0.923028	0.269783	0.867851	0.000157644	0.220697
12D	sb010P0042P21	GT106451	sb010P0042P21		No significant similarity found				0.407836	-0.110504	-0.0318207	0.548431	-2.02947	0.0840216	0.408939	0.822077	0.94835	0.26889	0.000223187	0.864214
12D	sb010P0021P09	GT098898	sb010P0021P09		No significant similarity found				0.0835446	-0.592416	0.478734	-0.122399	-2.03082	0.191036	0.879731	0.287572	0.38865	0.824598	0.000797187	0.729549
12D	sb010P0026H20	GT100556	sb010P0026H20		No significant similarity found				1.01267	-0.151144	-1.37869	0.0706819	-2.06176	-0.654549	0.166967	0.834149	0.0631459	0.921977	0.00707307	0.36748
12D	sb010P0040N11	GT105701	sb010P0040N11		No significant similarity found				-0.991276	0.717804	-0.567553	0.0560326	-2.07333	0.722184	0.172164	0.319445	0.429805	0.937563	0.00636857	0.316548
12D	sb010P0028K21	GT101329	sb010-CL1394Contig1	Q52KH4	Btaf1 protein (Mus musculus)	7e-22	btaf1		0.0225505	1.52186	8.88178e-16	8.88178e-16	-2.09456	0	0.974048	0.0342294	1	1	0.00464691	1
12D	sb010P0032D20	GT102599	sb010P0032D20	Q08BE4	Cryptochrome 1a (Danio rerio)	2e-07	cry1a		0.663059	0.148157	-0.11505	0.385567	-2.11298	-0.653639	0.385477	0.84537	0.879607	0.612392	0.00853555	0.392184
12D	sb010P0018L22	GT097701	sb010P0018L22		No significant similarity found				0.171474	-0.770725	-0.114999	-0.0819287	-2.14775	0.0547832	0.766858	0.18845	0.842329	0.887289	0.00071867	0.924488
12D	sb010P0037G21	GT104516	sb010P0037G21		No significant similarity found				-0.111073	0.812532	1.53967	0.229382	-2.15926	-0.132171	0.866991	0.225847	0.0257144	0.729627	0.00250969	0.842047
12D	sb010P0041P20	GT106093	sb010P0041P20		No significant similarity found				-0.230338	-0.418812	0.357885	0.776113	-2.16372	-0.107728	0.616268	0.364382	0.437476	0.0979034	4.13031e-05	0.814401
12D	sb010P0020L08	GT098433	sb010-CL1410Contig1	Q08CM8	Ligand of numb-protein X 1 (Danio rerio)	3e-31	inx1		-0.0187917	-0.900736	1.13223	-0.00441966	-2.16401	1.11121	0.976339	0.161671	0.0811936	0.994434	0.00163868	0.0867279
12D	sb010P0044H20	GT106992	sb010P0044H20		No significant similarity found				0.712668	0.0898881	1.23842	0.522414	-2.19612	0.107779	0.324284	0.900302	0.0915749	0.468366	0.00419466	0.880601
12D	sb010P0028F16	GT101214	sb010-CL104Contig1	Q5GA11	O-GlcNAc transferase variant 3 (Danio rerio)	1e-146	ogt.1		0.233776	0.371908	0.786904	0.394564	-2.21218	1.60393	0.738644	0.596061	0.265716	0.573974	0.00323937	0.0275952
12D	sb010P0044P09	GT107160	sb010-CL576Contig1	IF4A2	Eukaryotic initiation factor 4A-II (Mus musculus)	3e-26	eif4a2		0.920525	-0.261478	0.412641	0.81245	-2.23015	-0.815331	0.9886	0.875678	0.534352	0.176588	0.001	0.234325
12D	sb010P0006A07	GT093184	sb010-CL262Contig1	Q7ZZQ7	Nucleoside diphosphate kinase (Oreochromis mossambicus)	5e-75	ndk		-0.901454	0.761011	0.0773596	-0.640892	-2.24601	0.265692	0.143913	0.215098	0.898495	0.294781	0.000743194	0.661746
12D	sb010P0043P16	GT106805	sb010P0043P16	Q7SZQ9	Guanine nucleotide binding protein-like 2 (Nucleolar) (Danio rerio)	3e-96	gnl2		0.0579133	-0.0731265	0.131447	0.809779	-2.25755	-0.389049	0.919694	0.898705	0.819059	0.165078	0.000394688	0.499754
12D	sb010P0018F23	GT097564	sb010-CL958Contig1	Q6P632	N-acetyltransferase 5 (Xenopus tropicalis)	2e-98	naa20		0.0225505	1.96386	-8.88178e-16	0	-2.26151	0	0.976487	0.0144762	1	1	0.00550485	1
12D	sb010P0022B16	GT098949	sb010-CL26Contig1	B5DGJ9	S100 calcium binding protein V2-like (Salmo salar)	3e-29	s100v2l		0.0225505	1.52186	0	0	-2.29507	-0.205634	0.976656	0.0552196	1	1	0.0051979	0.789711
12D	sb010P0032E11	GT102612	sb010P0032E11	Q6P954	Zgc:73231 (Danio rerio)	2e-13	snrk1		-1.90496	1.26067	-0.69587	0.196623	-2.34682	0.121699	0.0122883	0.0885262	0.339399	0.785806	0.00258421	0.866374
12D	sb010P0009C17	GT094301	sb010P0009C17		No significant similarity found				-0.385151	-0.272978	-0.238645	0.564816	-2.35827	-0.509968	0.652558	0.749463	0.780064	0.509894	0.00899875	0.551584
12D	sb010P0017B15	GT097105	sb010P0017B15		No significant similarity found				0.0225505	0.761519	0.236603	0	-2.4931	0	0.976242	0.318416	0.754867	1	0.00228045	1
12D	sb010P0024H21	GT099828	sb010P0024H21		No significant similarity found				0.681059	0.0777965	0.242471	-0.119434	-2.62625	-0.853678	0.194472	0.88061	0.640222	0.817684	1.4712e-05	0.106475
12D	sb010P0018F15	GT097556	sb010P0018F15		No significant similarity found				-0.256226	1.95209	0	8.88178e-16	-2.71384	0.656575	0.797347	0.0572838	1	1	0.0099348	0.511769
12D	sb010P0011K07	GT095163	sb010P0011K07		No significant similarity found				-0.80667	1.23924	0.322491	0.379174	-2.722	0.138621	0.17588	0.0413083	0.583815	0.519885	5.2418e-05	0.81348
12D	sb010P0021N03	GT098845	sb010P0021N03		No significant similarity found				0.0225505	1.52186	0	1.69181	-3.13439	0	0.980998	0.115107	1	0.0812093	0.00217288	1
12D	sb010P0030N04	GT102085	sb010-CL73Contig2	B5DGM5	Adenylate kinase 1-1 (Salmo salar)	6e-90	kad		-2.08467	-0.510379	1.38202	0.190078	-3.35843	1.14305	0.0717159	0.651383	0.225827	0.866179	0.00519891	0.314689
12D	sb010P0029B18	GT101476	sb010P0029B18		No significant similarity found				0.0225505	1.52186	0.900153	0.1513	-3.70114	1.47355	0.98542	0.222962	0.467596	0.902427	0.00492239	0.237657
12D	sb010P0029O16	GT101757	sb010P0029O16		No significant similarity found				0.0225505	1.57438	0	0.573497	-3.76897	0	0.981692	0.116259	1	0.560548	0.000515402	1
12D	sb010P0027J06	GT100946	sb010P0027J06		No significant similarity found				0.0225505	1.52186	2.39329	-0.321943	-3.90528	1.86908	0.986834	0.270089	0.0871572	0.813832	0.00706274	0.177675
12D	sb010P0021J15	GT098763	sb010P0021J15		No significant similarity found				0.378917	1.52186	0	0	-3.93476	0	0.577954	0.0309744	1	1	1.79456e-06	1
12D	sb010P0027K16	GT100976	sb010P0027K16		No significant similarity found				0.0225505	1.52186	2.03303	2.36306	-4.02453	0	0.987703	0.302372	0.171054	0.113437	0.00923309	1
12D	sb010P0014J03	GT096179	sb010-CL660Contig1	Q567K5	Dicarbonyl/L-xylulose reductase (Danio rerio)	1e-116	dcxr		0.0225505	0.341288	0	-8.88178e-16	-4.30155	0	0.980981	0.718537	1	1	6.7582e-05	1
12D	sb010P0003A05	GT092155	sb010-CL46Contig1	B7U7V9	Cytochrome c oxidase subunit 3 (Fundulus heteroclitus)	1e-119	cox3		0.0225505	1.96974	0	0	-4.30384	0	0.986763	0.15395	1	1	0.00318565	1
12D	sb010P0029N04	GT101730	sb010P0029N04		No significant similarity found				0.0225505	3.34446	1.66446	-0.545912	-4.33621	1.40001	0.98607	0.0137071	0.203347	0.672977	0.00191731	0.282835
12D	sb010P0029B06	GT101466	sb010P0029B06		No significant similarity found				2.02105	2.15522	0.268166	0.0869796	-4.37225	1.88841	0.196448	0.169124	0.86213	0.955071	0.00753417	0.226673
12D	sb010P0026K16	GT100623	sb010P0026K16		No significant similarity found				0.0225505	2.86909	-1.85659	2.91119	-4.46536	0	0.98846	0.072954	0.238953	0.0690497	0.00695325	1
12D	sb010P0019B15	GT097835	sb010P0019B15		No significant similarity found				0.0225505	1.32718	0.153466	2.01812	-4.56764	2.37734	0.985282	0.282083	0.900109	0.105977	0.00067929	0.0588186
12D	sb010P0012B03	GT095307	sb010P0012B03		No significant similarity found				0.0225505	1.52186	-8.88178e-16	0	-4.72594	1.68254	0.982429	0.144	1	1	5.54583e-05	0.107534
12D	sb010P0030N16	GT102096	sb010P0030N16		No significant similarity found				0.0225505	2.11819	1.66711	0.0697739	-4.88129	1.35772	0.986689	0.124131	0.222912	0.95883	0.000959933	0.318976
12D	sb010P0016J15	GT096925	sb010P0016J15		No significant similarity found				0.0225505	1.52186	0	0	-5.08916	4.58605	0.985079	0.212571	1	1	0.00017307	0.00056359
12D	sb010P0018B03	GT097451	sb010P0018B03		No significant similarity found				0.0225505	1.52186	8.88178e-16	1.72918	-5.85417	1.55122	0.984532	0.196702	1	0.143924	1.64502e-05	0.188428
12D	sb010P0029B16	GT101474	sb010P0029B16		No significant similarity found				0.0225505	4.54831	2.17401	-0.142489	-6.04626	1.94659	0.989352	0.0106797	0.204047	0.932799	0.00105135	0.254238
12D	sb010P0015F03	GT096456	sb010P0015F03		No significant similarity found				0.0225505	2.06457	8.88178e-16	0.514929	-6.14614	0	0.986191	0.120145	1	0.693039	4.12661e-05	1
12D	sb010P0021B03	GT098569	sb010P0021B03		No significant similarity found				0.0225505	1.52186	0	1.47261	-6.43894	3.43733	0.983393	0.166548	1	0.180281	1.15418e-06	0.00313155
12D	sb010P0029N16	GT101740	sb010P0029N16		No significant similarity found				0.0225505	5.31587	2.81751	-0.0418259	-6.517	2.68897	0.992003	0.023428	0.216105	0.985169	0.0064043	0.237289
12D	sb010P0022J03	GT099119	sb010P0022J03		No significant similarity found				0.0225505	1.52186	0	2.01	-6.53302	2.01308	0.9869	0.272459	1	0.150059	3.68126e-05	0.149455
12D	sb010P0029F16	GT101562	sb010-CL1934Contig1	Q1LYB6	Novel protein similar to vertebrate ATPase inhibitory factor 1 (ATPIF1) (Danio rerio)	9e-40	zgc:153321		0.0225505	1.52186	2.29207	-0.0940938	-6.76652	2.17526	0.987417	0.291457	0.116056	0.947532	3.94977e-05	0.135095
12D	sb010P0016B03	GT096731	sb010P0016B03		No significant similarity found				0.0225505	3.8653	3.34152	-2.5491	-8.5193	5.45185	0.992851	0.131532	0.190322	0.315019	0.0017784	0.0365162
12D	sb010P0034F11	GT103370	sb010-CL401Contig1	Q71SZ2	Cytochrome c oxidase subunit Va (Scombridae gen. sp.)	1e-62	cox5a		0.0225505	4.86013	2.92654	-0.0942704	-8.61863	2.91628	0.991429	0.0261216	0.169692	0.964181	0.000240271	0.171149
12D	sb010P0022B03	GT098937	sb010P0022B03		No significant similarity found				0.0225505	1.52186	-8.88178e-16	0	-8.62641	2.86127	0.987238	0.284784	1	1	6.9452e-07	0.0491645
12D	sb010P0042G02	GT106238	sb010-CL346Contig1	Q6JZV5	Cathepsin Z (Fundulus heteroclitus)	1e-135	catz		0.0225505	1.52186	-8.88178e-16	0	-8.7213	2.56112	0.987604	0.298566	1	1	9.55069e-07	0.0849014
1U	sb010P0012F15	GT095407	sb010P0012F15		No significant similarity found				0.0225505	7.39262	2.62418	0.439163	-2.6583	5.24239	0.99056	0.000456343	0.174882	0.817839	0.169502	0.00923617
1U	sb010P0018J15	GT097647	sb010P0018J15	Q6P0V9	COBW domain containing (Danio rerio)	4e-63	cbwd		0.0225505	6.03798	0.106704	0.0533254	-1.3828	3.60693	0.984354	8.7011e-06	0.926071	0.963012	0.234435	0.00344361
1U	sb010P0036H17	GT104165	sb010-CL148Contig1	Q6TNT9	GDP dissociation inhibitor 2 (Danio rerio)	1e-119	gdi2		0.0225505	5.84993	0.196414	-0.0579938	0.0431051	2.77175	0.99105	0.00618866	0.922175	0.976986	0.982893	0.174312
1U	sb010P0016N03	GT097006	sb010P0016N03		No significant similarity found				0.0225505	5.7993	-0.378342	-0.040216	0.00210618	2.38658	0.991238	0.00768383	0.853852	0.984374	0.999182	0.250132
1U	sb010P0014F15	GT096098	sb010P0014F15		No significant similarity found				0.0225505	5.71915	0.0362883	-0.00500227	0.140568	-0.105183	0.987373	0.000311871	0.979682	0.997199	0.921419	0.941157
1U	sb010P0019F15	GT097929	sb010P0019F15		No significant similarity found				0.0225505	5.57646	0.282583	0.217004	-0.0293202	2.21354	0.98711	0.000328709	0.839613	0.876473	0.983241	0.119864
1U	sb010P0032G04	GT102653	sb010P0032G04		No significant similarity found				0.0225505	5.50346	-1.53621	-0.00384095	-2.80406	0	0.990002	0.00422673	0.396016	0.998297	0.126216	1
1U	sb010P0024B03	GT099672	sb010P0024B03		No significant similarity found				0.0225505	5.47042	-2.28685	0.106456	-8.525	4.6675	0.990468	0.00637661	0.231038	0.955025	7.39062e-05	0.0181111
1U	sb010P0022N15	GT099223	sb010P0022N15		No significant similarity found				0.0225505	5.46371	0.0592518	0.064548	-0.193706	4.75397	0.988889	0.00183291	0.970813	0.968205	0.904796	0.00579495
1U	sb010P0013N15	GT095921	sb010P0013N15		No significant similarity found				0.0225505	5.26921	2.09035	0.07404	0.168802	3.55703	0.988347	0.00165048	0.181977	0.961753	0.912947	0.0268096
1U	sb010P0028F08	GT101206	sb010P0028F08		No significant similarity found				-2.69693	5.09396	-0.0683889	0.344475	-0.10152	0.0388265	0.0411276	0.000334077	0.957286	0.787445	0.936631	0.975742
1U	sb010P0029F04	GT101551	sb010P0029F04		No significant similarity found				0.0225505	4.99613	2.62704	-0.0876784	-3.2787	2.51448	0.990117	0.00938017	0.155647	0.961588	0.0789538	0.173567
1U	sb010P0012J15	GT095497	sb010P0012J15		No significant similarity found				0.0225505	4.55116	1.60702	0.857739	-0.864241	0.502032	0.983776	0.000241337	0.153948	0.441397	0.437975	0.65128
1U	sb010P0019J15	GT098023	sb010P0019J15		No significant similarity found				0.0225505	4.45346	-0.0866679	-0.308531	0.185987	0.0311201	0.98581	0.00125966	0.945507	0.807839	0.883402	0.980419
1U	sb010P0020F15	GT098299	sb010P0020F15		No significant similarity found				0.0225505	4.19016	1.75994	-1.7245	-4.51001	1.03679	0.986055	0.00256937	0.178799	0.18746	0.00131828	0.424
1U	sb010P0028B18	GT101124	sb010P0028B18		No significant similarity found				0.0225505	4.1295	0.151099	-0.0821501	-5.15747	1.56764	0.987524	0.00696044	0.916559	0.954573	0.00105705	0.281475
1U	sb010P0011N18	GT095238	sb010P0011N18		No significant similarity found				-0.408461	3.94616	0.406356	-0.292689	0.329181	-0.342736	0.516096	4.17861e-07	0.518247	0.641157	0.600312	0.58546
1U	sb010P0026B11	GT100410	sb010P0026B11	Q9H8Y5	Ankyrin repeat and zinc finger domain-containing protein 1 (Homo sapiens)	1e-31	ankzf1		-2.62383	3.78874	-0.62692	0.233926	0.44631	-1.37082	0.0147274	0.00076003	0.542023	0.819565	0.66376	0.187258
1U	sb010P0016J03	GT096913	sb010P0016J03		No significant similarity found				0.0225505	3.72687	1.36578	-0.492427	-3.19845	2.50787	0.9839	0.00203493	0.227051	0.659951	0.00698404	0.0306898
1U	sb010P0030G13	GT101934	sb010-CL2147Contig1	B1ALU6	Latrophilin 2 (Homo sapiens)	7e-32	lphn2		0.0225505	3.70215	-0.26717	0.231318	-0.0154515	0.305766	0.982417	0.000942464	0.79412	0.82122	0.987952	0.765235
1U	sb010P0021L01	GT098795	sb010P0021L01		No significant similarity found				0.0225505	3.57502	0	0	-0.515286	0	0.98078	0.000539284	1	1	0.582896	1
1U	sb010P0004G20	GT092622	sb010P0004G20	Q9P1A0	NADH dehydrogenase (ubiquinone) Fe-S protein 1, 75kDa (NADH-coenzyme Q reductase)	4e-64	ndufs1		-0.947382	3.56218	0.99224	0.105889	-0.486405	-1.18379	0.367109	0.00164832	0.345161	0.919189	0.641735	0.261473
1U	sb010P0012G01	GT095417	sb010P0012G01	B8A6I9	Novel protein similar to vertebrate pecanex-like 3 (Drosophila) (Danio rerio)	2e-18	-		-0.988649	3.41573	-0.134256	0.104864	1.19232	0.168931	0.352952	0.0026827	0.898943	0.92098	0.264087	0.87305
1U	sb010P0021B15	GT098580	sb010P0021B15	Q8JIZ1	Polyprotein (Danio rerio)	5e-22	gag/po		0.436143	3.27257	1.33596	-0.228692	-3.30583	2.53704	0.7155	0.00953572	0.268417	0.848321	0.00889913	0.0402178
1U	sb010P0040C10	GT105523	sb010P0040C10		No significant similarity found				-0.391549	3.26651	-8.88178e-16	0	-0.515286	-0.438646	0.513637	4.61698e-06	1	1	0.391178	0.464704
1U	sb010P0044I21	GT107016	sb010P0044I21		No significant similarity found				-0.959184	3.23409	-0.0479304	-0.152109	-0.046897	-0.0794001	0.26206	0.000538404	0.954856	0.857459	0.955829	0.925289
1U	sb010P0012L14	GT095542	sb010P0012L14	Q7T2K6	Erythrocyte carbonic anhydrase (Oncorhynchus mykiss)	1e-82	ca		-1.49754	3.20259	-0.377832	0.301174	0.312332	-0.211919	0.0698035	0.000341532	0.639124	0.708387	0.698129	0.792299
1U	sb010P0023O14	GT099612	sb010P0023O14		No significant similarity found				-0.920509	3.19429	0	0	-0.515286	0	0.312755	0.00119485	1	1	0.569872	1
1U	sb010P0025O20	GT100350	sb010P0025O20		No significant similarity found				-0.211036	3.19131	1.72834	-0.821719	-0.515286	8.88178e-16	0.825578	0.00204163	0.078236	0.393418	0.591224	1
1U	sb010P0012M16	GT095565	sb010-CL947Contig1	Q6P0I2	Proteasome subunit alpha type (Danio rerio)	2e-91	psma8		0.613458	3.15515	0.365187	-0.239325	0.767607	0.234046	0.560441	0.00488328	0.728458	0.81992	0.466999	0.823824
1U	sb010P0007L24	GT093797	sb010P0007L24		No significant similarity found				1.60379	3.07884	-0.55423	1.64335	0.591004	0.375172	0.0115094	1.31747e-05	0.360948	0.00979364	0.330406	0.534834
1U	sb010P0001D12	GT091563	sb010P0001D12		No significant similarity found				1.3681	2.93379	-0.572379	-0.820436	1.51771	-0.351709	0.112405	0.00139869	0.499494	0.33491	0.0795695	0.677495
1U	sb010P0031F06	GT102269	sb010P0031F06		No significant similarity found				0.0225505	2.77163	1.62114	0.00450262	-1.82728	0	0.978426	0.00209748	0.0588959	0.995692	0.0345481	1
1U	sb010P0016N01	GT097004	sb010P0016N01	Q9UQ03	Coronin-2B (Homo sapiens)	1e-101	coro2b		1.02329	2.59102	0.679827	-0.0700845	2.13642	1.1472	0.27892	0.00885743	0.469625	0.940331	0.0281844	0.225899
1U	sb010P0031G01	GT102288	sb010P0031G01		No significant similarity found				0.965412	2.57114	0.155789	-0.403462	0.387325	-2.06929	0.224077	0.00238015	0.842682	0.607908	0.622279	0.0122145
1U	sb010P0024C01	GT099692	sb010P0024C01		No significant similarity found				-1.32272	2.4727	-0.546444	-0.184011	0.262166	-0.0908032	0.0288138	0.000160254	0.351248	0.752123	0.652984	0.876072
1U	sb010P0030O14	GT102118	sb010-CL1952Contig1	Q9W709	Transposase (Pleuronectes platessa)	1e-14	-		0.22013	2.44348	-0.112936	0.441605	-0.790444	-0.382427	0.979226	0.00101092	0.683698	1	0.552957	1
1U	sb010P0044P12	GT107163	sb010P0044P12		No significant similarity found				0.640877	2.42596	-0.369915	-0.0434343	1.47891	0.936792	0.21708	3.97978e-05	0.472606	0.932517	0.00661979	0.0750097
1U	sb010P0025I16	GT100209	sb010P0025I16		No significant similarity found				0.0225505	2.41854	0	0	-0.515286	0	0.967777	0.000125562	1	1	0.359194	1
1U	sb010P0040E21	GT105574	sb010P0040E21	Q9PUL9	Mitochondrial carrier homolog 2 (Danio rerio)	8e-79	mtch2		-0.588672	2.4062	0.0505884	0.0336583	-1.85881	0.319757	0.400675	0.00147365	0.942102	0.961458	0.0113015	0.646724
1U	sb010P0028G14	GT101235	sb010P0028G14		No significant similarity found				-0.40703	2.38948	-0.00651266	0.6507	0.791364	-0.0825861	0.422208	3.90901e-05	0.989701	0.203001	0.123821	0.870005
1U	sb010P0037G12	GT104507	sb010P0037G12		No significant similarity found				0.0225505	2.36193	-0.223586	-0.217301	0.354152	1.01649	0.973735	0.00149871	0.744302	0.751237	0.605875	0.144582
1U	sb010P0005C01	GT092864	sb010P0005C01		No significant similarity found				0.317084	2.31869	0.710558	0.496791	0.29614	0.611045	0.592032	0.000397669	0.234021	0.402684	0.616622	0.30471
1U	sb010P0025G13	GT100161	sb010P0025G13		No significant similarity found				0.0388672	2.30626	0.541682	0.520613	1.29962	0.308915	0.95163	0.000992184	0.400543	0.418919	0.0492907	0.630345
1U	sb010P0044J13	GT107032	sb010P0044J13	Q99549	M-phase phosphoprotein 8 (Homo sapiens)	8e-83	mphosph8		0.228103	2.30322	0.190338	1.00721	-0.197115	0.739975	0.683394	0.000228411	0.733518	0.0786016	0.724427	0.191292
1U	sb010P0012O14	GT095604	sb010P0012O14		No significant similarity found				-0.0527546	2.26069	-0.509484	0.60821	-0.109584	0.452049	0.934206	0.00117462	0.427591	0.344636	0.863866	0.481036
1U	sb010P0011H23	GT095113	sb010P0011H23		No significant similarity found				0.385702	2.24966	-0.468481	-0.284823	0.016562	1.26105	0.545868	0.0011905	0.463816	0.655172	0.97925	0.0545715
1U	sb010P0025P13	GT100367	sb010P0025P13		No significant similarity found				-1.3205	2.23733	-0.543776	0.280219	-0.515286	-0.163615	0.0212135	0.000261835	0.325658	0.610484	0.35127	0.765835
1U	sb010P0040J01	GT105639	sb010P0040J01		No significant similarity found				-1.16138	2.23078	-0.434465	-0.451543	-0.515286	0	0.0647794	0.00087241	0.47939	0.46243	0.402308	1
1U	sb010P0001D11	GT091562	sb010-CL1159Contig1	Q5XH96	Solute carrier family 38, member 3 (Xenopus tropicalis)	2e-20	slc38a5		-0.254997	2.20962	-0.130573	-1.33702	0.94829	-0.175046	0.654453	0.000448903	0.818512	0.0240871	0.102715	0.758455
1U	sb010P0026E09	GT100477	sb010-CL1896Contig1	Q8R3P3	1810006K21Rik protein (Mus musculus)	4e-15	1810006K21Rik		0.176698	2.19309	-0.786018	0.220977	1.37035	0.622632	0.761161	0.0006096	0.18223	0.703971	0.0236228	0.288146
1U	sb010P0023D07	GT099356	sb010P0023D07		No significant similarity found				-0.835713	2.18961	2.26016	0.424788	-0.341797	-0.505461	0.298091	0.00925034	0.00741259	0.59452	0.668182	0.526867
1U	sb010P0039H24	GT105282	sb010P0039H24		No significant similarity found				0.713167	2.15345	0.0223274	0.730011	0.861206	1.11599	0.231428	0.000850842	0.96977	0.220841	0.150513	0.0653146
1U	sb010P0026F13	GT100502	sb010P0026F13		No significant similarity found				-1.93229	2.14904	-0.255802	-0.0408081	-0.605247	0.0653235	0.0184171	0.00942982	0.744322	0.958472	0.442086	0.933573
1U	sb010P0041L12	GT106000	sb010P0041L12		No significant similarity found				-0.238391	2.11745	-0.222261	-0.711797	0.524298	0.517174	0.627175	0.000129338	0.650582	0.152907	0.288854	0.29534
1U	sb010P0030G09	GT101930	sb010P0030G09		No significant similarity found				0.276499	2.10951	1.22358	0.202709	-0.546067	0.98082	0.667238	0.00232653	0.0638262	0.752445	0.397826	0.13361
1U	sb010P0026K05	GT100612	sb010P0026K05		No significant similarity found				0.0225505	2.10386	0	0.226355	-0.515286	0	0.966348	0.000388392	1	0.672379	0.338561	1
1U	sb010P0024E17	GT099753	sb010P0024E17	Q3LG56	ORF2-encoded protein (Danio rerio)	3e-29	orf2p		0.0225505	2.09972	0	0	-0.515286	0	0.965901	0.000342601	1	1	0.332277	1
1U	sb010P0030L14	GT102052	sb010P0030L14	Q9HC56	Protocadherin-9 (Homo sapiens)	1e-102	pcdh9		-0.909184	2.0709	0.804639	1.15846	0.557469	-0.0770522	0.120238	0.000967847	0.167352	0.0503295	0.334962	0.893212
1U	sb010P0001H15	GT091650	sb010P0001H15		No significant similarity found				-1.03327	2.05812	-0.475372	0.673878	0.103676	-0.499558	0.0422401	0.000192888	0.337547	0.177124	0.833178	0.31391
1U	sb010P0009P08	GT094590	sb010-CL146Contig1	Q58P23	ATP synthase, H+ transporting, mitochondrial F1 complex, alpha subunit 1, cardiac muscle (Danio rerio)	1e-134	atp5a1		0.0225505	2.03545	0.0120952	-1.05053	-0.515286	0	0.2345	0.0001	0.2341	0.0334	0.9811	0.7311
1U	sb010P0040G22	GT105607	sb010P0040G22		No significant similarity found				0.0225505	2.03545	0.0120952	-1.05053	-0.515286	0	0.972239	0.00340407	0.985108	0.112139	0.428806	1
1U	sb010P0044F12	GT106938	sb010-CL302Contig1	Q8VEM9	Kelch domain-containing protein 3 (Mus musculus)	1e-56	klhdc3		-0.528581	2.00265	-0.637566	0.0231509	1.13928	0.535634	0.468878	0.00911928	0.38321	0.974586	0.124007	0.463016
1U	sb010P0015H13	GT096512	sb010P0015H13		No significant similarity found				0.0296797	2.00118	0.310731	-1.41101	4.43305	0.230746	0.95868	0.00132624	0.588389	0.0185258	7.19015e-09	0.68747
1U	sb010P0037J01	GT104566	sb010P0037J01		No significant similarity found				0.620442	1.99779	0.420763	0.431668	-0.0722235	-0.0661761	0.34594	0.00424671	0.521124	0.510455	0.912025	0.919364
1U	sb010P0044H23	GT106995	sb010P0044H23		No significant similarity found				-0.0790821	1.99629	-0.0381242	-0.100147	1.78255	0.67587	0.895256	0.00209685	0.949387	0.867597	0.0053351	0.265188
1U	sb010P0027N15	GT101036	sb010P0027N15		No significant similarity found				0.0225505	1.99018	0	0	-0.515286	0	0.973893	0.0065384	1	1	0.456571	1
1U	sb010P0028F15	GT101213	sb010-CL1949Contig1	A8KC48	Zgc:174680 protein (Danio rerio)	7e-15	zgc:174680		0.303461	1.9738	0	0	-0.515286	0	0.635624	0.00391773	1	1	0.422622	1
1U	sb010P0003C15	GT092202	sb010P0003C15	Q3MHX1	COMM domain-containing protein 7 (Bos taurus)	1e-51	commd7		-0.598131	1.97079	-0.487499	0.733874	0.100895	-0.163933	0.0365321	3.80454e-08	0.084753	0.011611	0.71511	0.553837
1U	sb010P0026J16	GT100599	sb010P0026J16		No significant similarity found				-0.534891	1.96869	8.88178e-16	0	-0.515286	0	0.35041	0.0014488	1	1	0.368112	1
1U	sb010P0042F22	GT106234	sb010P0042F22		No significant similarity found				0.0225505	1.96608	0	-8.88178e-16	-0.515286	8.88178e-16	0.960756	0.000141889	1	1	0.265597	1
1U	sb010P0030B18	GT101824	sb010P0030B18		No significant similarity found				0.0225505	1.96563	0	3.12732	-0.515286	0	0.965579	0.00063343	1	1.02472e-06	0.327801	1
1U	sb010P0025J03	GT100220	sb010P0025J03		No significant similarity found				0.0225505	1.95676	0	0	-0.515286	0	0.97258	0.00513793	1	1	0.434439	1
1U	sb010P0026L13	GT100643	sb010P0026L13		No significant similarity found				-0.413374	1.95455	0.152931	0	-0.515286	0	0.460791	0.00129374	0.784172	1	0.359043	1
1U	sb010P0027J03	GT100943	sb010-CL314Contig1	Q8JHF8	Ubiquitin carrier protein (Fundulus heteroclitus)	2e-83	ubc		0.0225505	1.95277	0	0	-0.574353	0	0.96664	0.000933285	1	1	0.291084	1
1U	sb010P0024H24	GT099831	sb010P0024H24		No significant similarity found				0.541008	1.93818	-0.919669	-0.345626	1.28975	0.858241	0.395279	0.00417383	0.152779	0.585799	0.04825	0.181206
1U	sb010P0041O02	GT106052	sb010P0041O02		No significant similarity found				-0.714307	1.90167	-0.269238	0.52374	0.32654	-0.393673	0.216828	0.00207188	0.638071	0.362504	0.568651	0.492443
1U	sb010P0021H18	GT098719	sb010P0021H18		No significant similarity found				-0.517928	1.89908	-0.325801	1.32201	-0.340137	-0.419819	0.39424	0.00339637	0.590718	0.0348599	0.574563	0.488975
1U	sb010P0042D12	GT106177	sb010P0042D12		No significant similarity found				1.02123	1.89667	-0.683175	0.255655	1.67169	0.49503	0.0627996	0.0011259	0.206363	0.632585	0.00348818	0.356971
1U	sb010P0043G01	GT106587	sb010P0043G01	O93520	Reverse transcriptase (Oryzias latipes)	4e-18	rt		0.869796	1.89459	0.519402	0.658873	-0.016206	0.0772141	0.150775	0.00305802	0.385888	0.273091	0.978286	0.896833
1U	sb010P0020D13	GT098249	sb010P0020D13		No significant similarity found				0.716301	1.87941	0.101353	1.63729	0.223149	-0.469313	0.210957	0.00209838	0.857787	0.00642049	0.693481	0.409122
1U	sb010P0044D24	GT106903	sb010P0044D24	Q3UYE0	Putative uncharacterized protein (Mus musculus)	6e-09	abcd2		-0.289403	1.87461	-0.487921	-0.0251321	1.41904	0.871787	0.645288	0.00508434	0.439122	0.96806	0.0295561	0.171225
1U	sb010P0002G13	GT091956	sb010P0002G13		No significant similarity found				1.29783	1.86876	0.51043	-0.950662	0.0640394	-0.341045	0.0164813	0.000943234	0.326796	0.0729139	0.901346	0.510561
1U	sb010P0040L02	GT105664	sb010P0040L02		No significant similarity found				0.122545	1.86271	0.248307	0.0548854	-0.515286	8.88178e-16	0.804386	0.000624674	0.616306	0.911638	0.301563	1
1U	sb010P0012L01	GT095530	sb010P0012L01	Q5PQ10	LOC496019 protein (Xenopus laevis)	3e-09	LOC496019		-0.611743	1.85446	0.18399	0.699518	0.306317	-0.203867	0.205279	0.000442841	0.699912	0.149068	0.521938	0.669405
1U	sb010P0006G13	GT093320	sb010-CL5Contig1	Q2L6J8	Lily-type lectin (Platycephalus indicus)	6e-38	lily-lec		-1.10885	1.83368	-0.495776	0.124242	0.184915	-0.480505	0.0511857	0.0020909	0.371721	0.821829	0.737624	0.38645
1U	sb010P0030P01	GT102129	sb010-CL44Contig2	O02717	Non-muscle myosin heavy chain (Bos taurus)	2e-36	myh9		0.0225505	1.81903	0.31075	0.191346	-0.515286	-0.181551	0.960788	0.000357036	0.499641	0.676964	0.265975	0.692593
1U	sb010P0016M01	GT096980	sb010-CL63Contig1	Q1L678	RORgamma-B (Danio rerio)	1e-121	rorcb		0.364772	1.8141	0.472952	-0.238802	0.187567	0.00944009	0.681057	0.00492174	0.226194	0.31504	0.646945	0.755246
1U	sb010P0030M14	GT102073	sb010P0030M14	Q6E5T7	Claudin 20a (Fugu rubripes)	3e-28	cldn20a		0.0225505	1.81174	1.19849	-0.0103305	-0.106092	1.01398	0.972296	0.00836942	0.0721317	0.987307	0.87024	0.125423
1U	sb010P0017N13	GT097370	sb010P0017N13		No significant similarity found				-0.673501	1.81025	0.06974	-0.566762	0.492613	0.295793	0.241879	0.00307143	0.902498	0.323179	0.389612	0.604082
1U	sb010P0011H11	GT095103	sb010P0011H11		No significant similarity found				0.714592	1.80518	0.151691	-0.478359	1.18886	0.434111	0.261982	0.00698148	0.810008	0.450217	0.066555	0.492864
1U	sb010P0035F23	GT103754	sb010P0035F23		No significant similarity found				-0.370358	1.79213	-0.510607	-0.537843	0.299449	0.0250407	0.4122	0.00033412	0.26051	0.236447	0.506527	0.955548
1U	sb010P0012P05	GT095616	sb010-CL71Contig1	B0S4R0	FXYD domain containing ion transport regulator 9b (Salmo salar)	1e-29	plm		0.0225505	1.78106	-0.389816	0.227291	-0.294433	-0.220308	0.966477	0.0021224	0.469392	0.672296	0.584086	0.681777
1U	sb010P0039B13	GT105131	sb010P0039B13		No significant similarity found				-0.237791	1.75564	-0.186692	0.801751	-0.907238	0.385461	0.66935	0.00326138	0.737278	0.155952	0.109937	0.489812
1U	sb010P0013B19	GT095668	sb010-CL2067Contig1	Q7SXP1	Capping protein (Actin filament) muscle Z-line, beta (Danio rerio)	1e-63	capzb		0.262688	1.75205	0.738002	-0.184179	-0.214975	-0.533321	0.63854	0.00342759	0.192195	0.741669	0.700502	0.342867
1U	sb010P0026J01	GT100584	sb010P0026J01		No significant similarity found				0.0225505	1.75079	1.02694	-0.228596	-0.410467	-0.134106	0.969666	0.0055528	0.0905887	0.700215	0.490476	0.821159
1U	sb010P0021P13	GT098902	sb010P0021P13		No significant similarity found				0.070152	1.74477	-0.384839	0.432694	0.776476	0.219166	0.908319	0.00694435	0.52882	0.479234	0.208146	0.719263
1U	sb010P0041N07	GT106034	sb010-CL886Contig1	Q5RI46	Epiphycan (Danio rerio)	3e-63	epyc		-1.25823	1.7399	0.669407	0.131987	-1.51417	0.523988	0.0405944	0.00589449	0.264539	0.824232	0.0151058	0.380651
1U	sb010P0012C02	GT095328	sb010P0012C02		No significant similarity found				0.0276408	1.73329	-0.680803	0.269192	1.67468	-0.0496806	0.961344	0.00443917	0.237787	0.637501	0.0057822	0.930584
1U	sb010P0004N09	GT092766	sb010P0004N09		No significant similarity found				-1.24326	1.73208	-0.208339	0.723905	-0.203886	0.382685	0.0568246	0.00966544	0.742636	0.25835	0.74794	0.547224
1U	sb010P0023G13	GT099429	sb010P0023G13		No significant similarity found				-1.33273	1.73065	0.019739	0.370146	0.243979	0.50282	0.0105923	0.00130312	0.968159	0.456133	0.622405	0.313165
1U	sb010P0008P13	GT094231	sb010-CL519Contig1	P15988	Collagen alpha-2(VI) chain (Gallus gallus)	2e-57	col6a2		-0.0454897	1.72492	-0.949467	0.603653	0.647341	-0.00478579	0.937272	0.00511618	0.107646	0.30045	0.26743	0.993394
1U	sb010P0039H13	GT105271	sb010-CL1196Contig1	Q4KTQ7	Antiquitin (Acanthopagrus schlegeli)	1e-132	atq		1.18201	1.72142	0.0145961	0.359847	-0.0302599	0.363331	0.0476583	0.00521479	0.979862	0.535007	0.958267	0.531085
1U	sb010P0024N10	GT099954	sb010-CL1309Contig1	Q7T049	Nucleolin 3 (Nucleolin) (Cyprinus carpio)	2e-36	ncl		-0.932171	1.716	-0.114525	-0.0323008	-1.04971	-0.521133	0.11208	0.00510805	0.842144	0.955194	0.0750834	0.367782
1U	sb010P0044M13	GT107099	sb010-CL564Contig1	Q8AYQ8	Alpha-type globin (Oryzias latipes)	9e-67	gb-alpha2		-0.341197	1.69949	1.20903	-1.87776	3.63443	0.295911	0.526991	0.00323072	0.0303742	0.00132902	1.10318e-07	0.582954
1U	sb010P0044H14	GT106986	sb010P0044H14		No significant similarity found				0.0225505	1.69313	1.08313	1.1226	-0.0759045	0.52332	0.967617	0.00433915	0.058178	0.050069	0.891323	0.349503
1U	sb010P0022D13	GT098992	sb010P0022D13		No significant similarity found				-0.56668	1.68014	-0.570174	-0.29961	-0.558836	-1.06391	0.284769	0.00291084	0.281864	0.569169	0.291369	0.0494612
1U	sb010P0044L12	GT107076	sb010P0044L12		No significant similarity found				1.19116	1.67663	0.0293501	-0.416549	1.2745	0.972462	0.0189888	0.00148316	0.951811	0.393809	0.0125965	0.0520937
1U	sb010P0040B06	GT105497	sb010P0040B06	A9JRE5	LOC798996 protein (Danio rerio)	4e-11	wu:fi38e01		-0.483302	1.66764	0.698999	0	-0.515286	8.88178e-16	0.326302	0.00164881	0.15911	1	0.29581	1
1U	sb010P0024K13	GT099890	sb010P0024K13		No significant similarity found				-0.843412	1.66191	0.324226	0.585632	0.835219	-0.0790642	0.171321	0.0095692	0.594291	0.33847	0.175397	0.896439
1U	sb010P0003I10	GT092314	sb010P0003I10		No significant similarity found				0.307993	1.65347	-0.367911	-0.618108	-0.116575	0.965854	0.573757	0.00457626	0.502066	0.262517	0.831033	0.0842398
1U	sb010P0038G08	GT104871	sb010-CL2085Contig1	Q9IB29	Myosin light chain 3 (Cheilopogon agoo)	1e-68	mlc3		0.12021	1.64844	0.0710524	1.1215	0.186702	0.0107392	0.792599	0.000970029	0.876451	0.0189121	0.68323	0.981249
1U	sb010P0023O07	GT099605	sb010P0023O07		No significant similarity found				0.353482	1.64618	-1.05647	0.275316	-0.354808	0.0121196	0.545038	0.00763673	0.0768951	0.636983	0.543541	0.983396
1U	sb010P0038L13	GT104994	sb010P0038L13	P15791	Calcium/calmodulin-dependent protein kinase type II delta chain (Mus musculus)	5e-22	camk2d		0.0225505	1.60447	0.0286862	0	-0.305699	8.88178e-16	0.949316	7.25389e-05	0.935553	1	0.391613	1
1U	sb010P0025C10	GT100067	sb010-CL858Contig1	Q9PW77	Pre-B-cell leukemia homeobox 4 (Danio rerio)	5e-89	pbx4		-0.635068	1.57264	-0.453419	0.401381	-0.878784	1.67812	0.2111	0.0002	0.25299	0.45422	0.87211	0.3427
1U	sb010P0040N10	GT105700	sb010P0040N10		No significant similarity found				-0.635068	1.57264	-0.453419	0.401381	-0.878784	1.67812	0.250782	0.00677619	0.409836	0.465118	0.115398	0.00413241
1U	sb010P0040C20	GT105532	sb010P0040C20		No significant similarity found				-0.866174	1.56182	-0.0883848	0	-0.515286	0	0.0483159	0.000807304	0.835342	1	0.230784	1
1U	sb010P0014I20	GT096173	sb010-CL1214Contig1	Q5PPL8	Grainyhead-like protein 3 homolog (Xenopus tropicalis)	3e-36	grhl3		0.0225505	1.52186	0	0.502464	0.54648	0.0554408	0.961928	0.00275454	1	0.291792	0.252328	0.906587
1U	sb010P0024M09	GT099931	sb010-CL546Contig1	C1BFZ9	Potential AP-2 complex subunit mu-1 (Oncorhynchus mykiss)	0.84	ap2m1		0.0225505	1.52186	0	0	-0.439779	-0.107084	0.2388	0.0001	0.8766	0.2188	0.2381	0.4527
1U	sb010P0023N13	GT099587	sb010P0023N13		No significant similarity found				0.0225505	1.52186	-0.105626	0	-0.515286	0	0.953132	0.000356399	0.783209	1	0.185408	1
1U	sb010P0024B11	GT099679	sb010P0024B11		No significant similarity found				0.190069	1.52186	-8.88178e-16	8.88178e-16	-0.515286	0	0.725567	0.00789695	1	1	0.344254	1
1U	sb010P0030A20	GT101802	sb010P0030A20		No significant similarity found				-0.246104	1.52186	0.0557955	-0.115654	-0.28451	-0.153757	0.577508	0.00147994	0.89927	0.793109	0.519951	0.727436
1U	sb010P0039D01	GT105167	sb010P0039D01	A3KNE1	Putative uncharacterized protein (Xenopus laevis)	6e-05	-		0.0225505	1.52186	0	0	-0.200162	8.88178e-16	0.9811	0.00023	0.87123	0.4324	0.2178	0.8923
1U	sb010P0040A04	GT105471	sb010P0040A04		No significant similarity found				0.0225505	1.52186	0	0	-0.515286	8.88178e-16	0.963992	0.00435506	1	1	0.306317	1
1U	sb010P0040A08	GT105475	sb010P0040A08		No significant similarity found				0.0225505	1.52186	0	0	-0.515286	0	0.957645	0.0010346	1	1	0.230273	1
1U	sb010P0040B13	GT105504	sb010P0040B13	Q5VVH5	Interleukin-1 receptor-associated kinase 1-binding protein 1 (Homo sapiens)	7e-24	irak1bp1		0.0225505	1.52186	0	0	-0.515286	-0.461789	0.959228	0.00149184	1	1	0.247784	0.299311
1U	sb010P0040C21	GT105533	sb010P0040C21	Q5ILH2	Cholesterol 7 alpha-hydroxylase (Gallus gallus)	1e-55	cyp7a1		-0.884366	1.52186	0.41563	0	-0.515286	0	0.0859851	0.00460003	0.411159	1	0.30963	1
1U	sb010P0040D05	GT105540	sb010P0040D05		No significant similarity found				0.0225505	1.52186	0	0	-0.515286	0	0.961498	0.00250089	1	1	0.274574	1
1U	sb010P0042H13	GT106272	sb010P0042H13	Q5ZJI1	Ubinuclein 1 (Gallus gallus)	4e-10	ubn1		0.0225505	1.52186	-8.88178e-16	0	-0.515286	0	0.953348	0.000375289	1	1	0.187389	1
1U	sb010P0018E15	GT097532	sb010P0018E15		No significant similarity found				0.608721	1.52186	8.88178e-16	8.88178e-16	-0.515286	8.88178e-16	0.215737	0.00347573	1	1	0.293016	1
1U	sb010P0021K14	GT098784	sb010P0021K14		No significant similarity found				0.306326	1.52186	0.258158	0	-0.515286	8.88178e-16	0.473042	0.00104805	0.544895	1	0.230871	1
1U	sb010P0040B20	GT105510	sb010P0040B20		No significant similarity found				-1.0054	1.5067	0.0189657	0	-0.515286	-0.261012	0.0375381	0.00270928	0.967592	1	0.274239	0.577004
1U	sb010P0023F13	GT099408	sb010P0023F13		No significant similarity found				1.03305	1.5028	-0.17133	0.44266	-0.60421	0.00125016	0.0360282	0.00323782	0.718908	0.355212	0.209603	0.997902
1U	sb010P0032M19	GT102804	sb010P0032M19		No significant similarity found				-0.405058	1.50112	0.313971	-0.779355	0.356536	-0.530037	0.304064	0.000507145	0.424109	0.0529969	0.364751	0.181229
1U	sb010P0014G11	GT096118	sb010P0014G11		No significant similarity found				-0.78732	1.49718	-1.04415	-0.229192	-0.488535	0.421265	0.11456	0.00419152	0.0391166	0.6399	0.321617	0.391791
1U	sb010P0040P14	GT105743	sb010P0040P14		No significant similarity found				0.0225505	1.48179	-8.88178e-16	-8.88178e-16	-0.33549	-0.185638	0.957647	0.00133967	1	1	0.431745	0.662453
1U	sb010P0005G24	GT092975	sb010-CL2205Contig1	A5H9S5	Interleukin enhancer binding factor 2 (Epinephelus tauvina)	5e-35	ilf2		-1.24854	1.47924	-8.88178e-16	-8.88178e-16	-0.515286	0	0.0251294	0.00895444	1	1	0.339327	1
1U	sb010P0023F14	GT099409	sb010P0023F14		No significant similarity found				-0.0826827	1.4748	-0.559756	-0.316134	0.790052	0.134244	0.868927	0.005672	0.268504	0.529287	0.121837	0.788827
1U	sb010P0040O16	GT105723	sb010-CL1836Contig1	A0F035	CD63-like protein (Psetta maxima)	4e-33	cd63l		-0.783249	1.47374	0	0	-0.515286	0	0.0971391	0.0029844	1	1	0.269195	1
1U	sb010P0011F02	GT095052	sb010P0011F02	A7YYB7	Zgc:173617 protein (Danio rerio)	3e-43	zgc:173617		0.586997	1.4602	-0.263191	0.330531	-0.0917925	-0.440254	0.074228	6.58516e-05	0.414005	0.306422	0.774698	0.175839
1U	sb010P0026G02	GT100514	sb010P0026G02		No significant similarity found				-0.926934	1.45923	-0.424224	0.889549	0.233036	-0.115376	0.0525908	0.00336844	0.363695	0.0622724	0.616178	0.803703
1U	sb010P0014J21	GT096196	sb010P0014J21		No significant similarity found				0.361501	1.45382	0.558146	0.362816	-0.442151	0.291051	0.436339	0.00336486	0.232506	0.434689	0.34222	0.530161
1U	sb010P0041G13	GT105901	sb010P0041G13		No significant similarity found				0.712052	1.45276	0.428395	0.306012	0.0644751	-0.136297	0.187693	0.00982711	0.423927	0.566904	0.903731	0.798277
1U	sb010P0030B04	GT101810	sb010P0030B04		No significant similarity found				0.0225505	1.44703	0.00145315	0	-0.515286	8.88178e-16	0.956174	0.00121181	0.997174	1	0.214831	1
1U	sb010P0023G14	GT099430	sb010P0023G14		No significant similarity found				-0.410109	1.4404	1.41083	-1.99945	1.64059	-0.239088	0.405054	0.00572226	0.00667215	0.000257045	0.00195847	0.626127
1U	sb010P0039O21	GT105441	sb010-CL451Contig1	B9EP46	C9orf46 (Salmo salar)	2e-61	c9orf46		0.720914	1.42868	0.00302611	0.184306	-0.938236	0.204397	0.986908	0.000603829	0.806073	0.752368	0.0344375	0.36121
1U	sb010P0006A22	GT093198	sb010P0006A22		No significant similarity found				-0.689039	1.42472	-0.0810973	-0.783763	0.207893	0.31656	0.0657264	0.000417556	0.823926	0.037757	0.569271	0.38776
1U	sb010P0040I03	GT105627	sb010P0040I03		No significant similarity found				-0.20996	1.42374	0.0222723	-0.328617	-0.0666961	0.3836	0.675528	0.00734331	0.964535	0.513236	0.894089	0.445904
1U	sb010P0044E10	GT106912	sb010-CL1479Contig1	P82909	28S ribosomal protein S36, mitochondrial (Homo sapiens)	2e-16	mrps36		0.206914	1.41847	-0.293876	0.192327	0.0826846	0.0347533	0.522558	0.000104109	0.365381	0.552115	0.797785	0.914205
1U	sb010P0012D01	GT095350	sb010P0012D01	Q4V9R0	Zfp114 protein (Mus musculus)	3e-13	zfp114		-0.452632	1.40579	-0.257902	0.7092	-0.65133	0.111593	0.288551	0.00208459	0.542928	0.100596	0.130289	0.79187
1U	sb010P0007G14	GT093676	sb010P0007G14		No significant similarity found				-0.49456	1.33729	-0.161825	0.588128	0.2523	-0.378538	0.317081	0.0097914	0.741616	0.235667	0.60766	0.442313
1U	sb010P0030B10	GT101816	sb010P0030B10		No significant similarity found				-0.445995	1.32648	-0.345838	0.385912	-0.0879499	-0.479599	0.279358	0.00256966	0.39982	0.348135	0.82957	0.245399
1U	sb010P0010O13	GT094912	sb010P0010O13		No significant similarity found				-0.306011	1.32637	0.397379	-0.173401	0.26628	-0.4291	0.519774	0.00818131	0.404279	0.714688	0.575093	0.36825
1U	sb010P0019N01	GT098100	sb010P0019N01		No significant similarity found				0.136841	1.32286	0.430733	0.140471	0.388955	0.296702	0.750792	0.00407089	0.320889	0.744421	0.369374	0.492348
1U	sb010P0041P13	GT106086	sb010P0041P13		No significant similarity found				0.778526	1.31683	0.20807	0.77474	0.629734	-0.0740734	0.111973	0.00940033	0.665124	0.113659	0.195499	0.877376
1U	sb010P0002O01	GT092112	sb010P0002O01		No significant similarity found				-0.427007	1.29814	-0.083258	-0.216879	0.688854	0.116518	0.302288	0.00321603	0.839304	0.59803	0.100525	0.776638
1U	sb010P0039N14	GT105412	sb010P0039N14		No significant similarity found				-0.457855	1.27031	-0.366886	0.510115	0.0916821	-0.426224	0.232956	0.00196932	0.337229	0.185052	0.809189	0.266121
1U	sb010P0039C21	GT105163	sb010P0039C21		No significant similarity found				0.888146	1.26352	0.347564	0.37436	-1.25602	-0.428872	0.0299664	0.00285608	0.380499	0.345339	0.00300342	0.280716
1U	sb010P0025H14	GT100184	sb010P0025H14		No significant similarity found				-0.520509	1.25666	-0.787402	0.347812	0.584512	-0.559841	0.207191	0.00394972	0.060328	0.396017	0.157998	0.175739
1U	sb010P0034E23	GT103358	sb010P0034E23		No significant similarity found				-0.119176	1.24051	-0.671852	0.267631	0.0691705	-0.292519	0.743685	0.00167924	0.0722541	0.464305	0.849397	0.424194
1U	sb010P0030H15	GT101959	sb010-CL548Contig1	B5DG45	Myosin binding protein H-like (Salmo salar)	7e-95	mybphl		0.136204	1.23119	-0.647169	-0.257184	-0.369876	0.433453	0.741135	0.00505827	0.12324	0.533684	0.372294	0.296906
1U	sb010P0030N10	GT102090	sb010P0030N10		No significant similarity found				0.0953406	1.23064	-0.251462	0.132767	-0.503379	-0.0807319	0.823884	0.00678251	0.55814	0.756713	0.244902	0.850507
1U	sb010P0033B01	GT102899	sb010P0033B01		No significant similarity found				0.437787	1.18886	0.503292	0.0228362	0.624229	0.0747876	0.308882	0.00845051	0.243305	0.957318	0.150183	0.860893
1U	sb010P0023J14	GT099494	sb010P0023J14		No significant similarity found				0.657474	1.18854	0.40282	-0.483303	0.682478	-0.398855	0.0644317	0.0015493	0.249207	0.168756	0.0554154	0.253798
1U	sb010P0031O13	GT102477	sb010P0031O13		No significant similarity found				-0.29925	1.18178	0.186704	0.410291	0.149002	0.383762	0.429265	0.00343957	0.620833	0.280555	0.692801	0.312272
1U	sb010P0019H02	GT097964	sb010P0019H02		No significant similarity found				0.0846249	1.17735	-0.371104	0.705935	0.396818	-0.404814	0.801428	0.00129991	0.274418	0.0423215	0.24317	0.234008
1U	sb010P0021C09	GT098595	sb010P0021C09	Q9H7U2	cDNA FLJ14260 fis, clone PLACE1001118, weakly similar to ZINC FINGER PROTEIN 135 (Homo sapiens)	0.0002	-		0.33182	1.17208	0.46943	0.118784	-0.95152	0.256837	0.426163	0.00766724	0.262633	0.77478	0.0274485	0.537106
1U	sb010P0003K14	GT092356	sb010P0003K14	B2ZFP3	SWI/SNF-related matrix-associated actin-dependent regulator of chromatin subfamily A-like protein 1 (Danio rerio)	6e-32	smarcal1		-0.0986611	1.12548	-0.0201771	0.43369	1.06275	-0.091387	0.791669	0.00472846	0.956896	0.250341	0.00725996	0.806698
1U	sb010P0011L16	GT095196	sb010-CL1114Contig1	Q4V9F7	Hypothetical protein LOC326789 (Danio rerio)	2e-28	zgc:113381		-0.075866	1.11882	0.103775	0.499332	-0.0974359	-0.536724	0.811324	0.00122656	0.744117	0.123038	0.759224	0.0983538
1U	sb010P0016C02	GT096753	sb010P0016C02		No significant similarity found				-0.441073	1.11739	-0.0676912	0.331451	0.557532	-0.525276	0.126339	0.000377597	0.811147	0.246853	0.0559044	0.0707783
1U	sb010P0026B21	GT100419	sb010P0026B21		No significant similarity found				-0.986627	1.11714	-0.184456	0.461313	-0.358692	-0.0107782	0.0139849	0.00599308	0.630048	0.232816	0.351406	0.977505
1U	sb010P0041B01	GT105775	sb010P0041B01	C1C4F2	Transposable element Tc1 transposase (Rana catesbeiana)	3e-32	tc1a		-0.0104785	1.11663	0.0377224	0.0874566	0.399529	0.183143	0.2566	0.001	0.2356	1	0.4561	0.1233
1U	sb010P0029A20	GT101458	sb010P0029A20		No significant similarity found				-0.980675	1.10222	-0.222335	-1.41148	0.245607	-0.176136	0.0137622	0.00621156	0.558494	0.000702191	0.518321	0.642663
1U	sb010P0026M02	GT100655	sb010-CL444Contig1	Q8AX67	Calcium homeostasis endoplasmic reticulum protein (Danio rerio)	2e-53	cherp		0.0302037	1.09552	-0.24131	0.125786	0.383629	-0.10496	0.6788	0.001	0.1134	0.3488	0.9212	0.5673
1U	sb010P0002N14	GT092101	sb010P0002N14		No significant similarity found				0.0302037	1.09552	-0.24131	0.125786	0.383629	-0.10496	0.924126	0.00147396	0.448773	0.691991	0.23172	0.740879
1U	sb010P0001E22	GT091593	sb010P0001E22		No significant similarity found				-0.821214	1.08381	-0.417847	0.152915	0.596102	-0.0423458	0.0383204	0.00757132	0.279711	0.690038	0.126588	0.911959
1U	sb010P0011A02	GT094943	sb010-CL513Contig1	Q1KN76	Myo-inositol-1 phosphate synthase-like (Oreochromis mossambicus)	1e-109	ino1l		-0.586335	1.08322	-0.282154	0.141948	-0.071381	0.10162	0.0961908	0.00339135	0.415503	0.680882	0.835996	0.768289
1U	sb010P0008J14	GT094100	sb010-CL175Contig1	Q304Z1	Envelope polyprotein (Cercopithecus aethiops)	5e-14	env		0.17822	1.08203	0.106903	0.259963	0.31216	-0.0580153	0.578476	0.00179558	0.738528	0.418965	0.332902	0.856159
1U	sb010P0031G13	GT102300	sb010P0031G13		No significant similarity found				0.154489	1.0743	0.325962	0.178314	0.116677	-0.069032	0.648985	0.00315188	0.339589	0.599529	0.73084	0.83862
1U	sb010P0044I09	GT107004	sb010P0044I09	Q7Z6Q3	TRAF3 interacting protein 2 (Homo sapiens)	3e-40	traf3lp2		0.207583	1.05991	0.0770482	-0.296142	0.0194095	0.354749	0.577257	0.00714641	0.835751	0.427681	0.958332	0.343088
1U	sb010P0006C15	GT093235	sb010P0006C15		No significant similarity found				-0.355997	1.0555	-0.568403	0.242419	0.0732362	-0.436111	0.208411	0.00060618	0.048683	0.388467	0.793362	0.125628
1U	sb010P0035B21	GT103657	sb010P0035B21		No significant similarity found				-0.4294	1.05394	-0.285748	-0.0709944	-0.499916	-0.342644	0.2138	0.00389804	0.404863	0.835204	0.149543	0.319042
1U	sb010P0015E02	GT096431	sb010P0015E02	Q06DQ3	Zinc finger protein 300-B (Homo sapiens)	5e-24	znf300b		0.800373	1.05011	-0.237667	0.0168056	-0.0831477	-0.299011	0.0120995	0.00143353	0.435172	0.955781	0.783945	0.327558
1U	sb010P0011D02	GT095011	sb010P0011D02		No significant similarity found				-0.231773	1.05	-0.22562	0.74983	0.240098	-0.594458	0.501313	0.00423696	0.512662	0.0351684	0.486182	0.0907407
1U	sb010P0003O03	GT092429	sb010P0003O03		No significant similarity found				0.710105	1.04634	-0.233155	0.788245	-0.796059	-0.292314	0.00776602	0.000899393	0.420353	0.00951925	0.00322784	0.313787
1U	sb010P0014K06	GT096205	sb010-CL1910Contig1	A9JRV7	Zinc finger protein 45-like (Danio rerio)	9e-44	znf45		0.629039	1.03409	0.170951	0.0742546	-0.362665	-0.561703	0.0331682	0.000906086	0.549323	0.794332	0.208444	0.055423
1U	sb010P0007J09	GT093741	sb010P0007J09		No significant similarity found				-0.343744	1.02321	0.341824	-0.142399	0.306241	0.0935859	0.333723	0.00636319	0.336391	0.687006	0.388414	0.79101
1U	sb010P0015P02	GT096686	sb010P0015P02		No significant similarity found				-0.698368	1.02149	-0.366199	1.06782	0.0709885	-0.262739	0.037903	0.00337952	0.264467	0.00231718	0.827114	0.42112
1U	sb010P0007N18	GT093835	sb010P0007N18	A8WGK4	zinc finger protein 300-like (Danio rerio)	1e-65	znf300		0.431972	1.01028	-0.229077	0.0246438	0.105464	-0.359803	0.165167	0.00225607	0.456769	0.935912	0.730992	0.245473
1U	sb010P0023B13	GT099316	sb010P0023B13	Q66I38	Myc box-dependent-interacting protein 1 (Danio rerio)	2e-48	bin1		0.64068	0.976516	0.0878778	0.656824	-0.506709	-0.652085	0.0749862	0.00849815	0.802265	0.0682819	0.155202	0.0701943
1U	sb010P0036C01	GT104036	sb010P0036C01		No significant similarity found				0.196815	0.974562	-0.0750758	0.159043	-0.210874	-0.319735	0.570282	0.00780676	0.828206	0.646159	0.543219	0.358458
1U	sb010P0036C14	GT104048	sb010P0036C14		No significant similarity found				0.196404	0.97089	-0.519569	0.531129	0.328953	0.0544167	0.553405	0.00576131	0.122958	0.115145	0.323304	0.869232
1U	sb010P0014E10	GT096069	sb010P0014E10		No significant similarity found				0.108529	0.959462	-0.177694	-0.0819438	-1.08883	-0.416055	0.751237	0.00806876	0.60422	0.810766	0.00304957	0.229267
1U	sb010P0012A22	GT095302	sb010P0012A22		No significant similarity found				-0.587243	0.95553	-0.0915909	0.0865057	-0.157163	-0.293049	0.0578513	0.00309612	0.76088	0.773766	0.602053	0.333468
1U	sb010P0009F21	GT094369	sb010P0009F21		No significant similarity found				-0.192766	0.95166	-0.531615	-0.367626	-0.973859	-0.328197	0.580813	0.00965356	0.133805	0.295351	0.00823779	0.349344
1U	sb010P0011G15	GT095087	sb010P0011G15	Q66I42	Radixin (Danio rerio)	6e-14	rdx		-0.163199	0.949462	-0.359514	0.340614	0.833031	0.0560622	0.583888	0.00296119	0.231821	0.25674	0.00811666	0.850447
1U	sb010P0011O13	GT095254	sb010P0011O13		No significant similarity found				0.00843946	0.944126	-0.0565136	0.279407	0.0291725	0.13601	0.980137	0.0084735	0.86762	0.412302	0.931422	0.688624
1U	sb010P0026F21	GT100510	sb010P0026F21		No significant similarity found				-0.259597	0.937499	-0.0367377	0.406293	0.00647158	-0.0326237	0.418751	0.0057991	0.908431	0.209059	0.983833	0.918645
1U	sb010P0002F22	GT091942	sb010P0002F22		No significant similarity found				-0.177297	0.920072	-0.233023	-0.155634	0.314345	0.145958	0.556458	0.0042031	0.440459	0.605451	0.299904	0.62797
1U	sb010P0018F05	GT097546	sb010-CL67Contig1	XP_001369143	Potentially similar to Maxi-KH type RNA binding protein Sam68 (Monodelphis domestica)	6.0	-		-0.134948	0.91736	-0.183893	0.547693	-0.0257726	-0.436692	0.1222	0.001	0.2378	0.288	0.3489	0.8321
1U	sb010P0035E10	GT103717	sb010P0035E10	Q5KQT9	Angiopoietin-like 2 (Danio rerio)	6e-65	angptl2		0.181919	0.916318	-0.0922498	-0.420819	0.371236	0.221682	0.6788	0.001	0.2398	0.8867	1	0.93877
1U	sb010P0043B21	GT106494	sb010P0043B21		No significant similarity found				-0.353827	0.911344	-0.113166	-0.0502149	-0.872773	0.0275316	0.198203	0.00191146	0.67708	0.853232	0.00279302	0.919195
1U	sb010P0028C13	GT101143	sb010P0028C13		No significant similarity found				0.138318	0.900044	0.00656565	0.044819	0.388963	-0.209163	0.667131	0.00811055	0.983688	0.889019	0.231153	0.516244
1U	sb010P0038M21	GT105025	sb010P0038M21		No significant similarity found				0.851978	0.88888	-0.402873	-0.0263761	-0.552762	-0.258323	0.0101137	0.0075464	0.205184	0.933044	0.085542	0.413084
1U	sb010P0037B21	GT104400	sb010P0037B21		No significant similarity found				0.317485	0.886523	0.146496	0.424988	-0.755131	-0.436208	0.262646	0.00324447	0.602393	0.136775	0.0106962	0.127064
1U	sb010P0044F09	GT106935	sb010P0044F09	Q7SYN4	Cytosolic 5'-nucleotidase III-like protein (Danio rerio)	6e-23	nt5c3		-0.264302	0.870629	0.554205	0.339069	-0.705397	0.0269589	0.372246	0.0054739	0.0668531	0.25426	0.0216516	0.927026
1U	sb010P0004O17	GT092796	sb010P0004O17		No significant similarity found				0.706849	0.856295	0.283086	0.230942	0.427007	0.00538977	0.0173575	0.00469913	0.32231	0.418217	0.139285	0.984848
1U	sb010P0034E10	GT103345	sb010P0034E10		No significant similarity found				-0.000884812	0.850778	-0.156131	-0.262503	0.283278	-0.0839157	0.997691	0.00852499	0.610311	0.393311	0.357409	0.783843
1U	sb010P0027J22	GT100961	sb010P0027J22		No significant similarity found				0.255247	0.846292	-0.333199	0.268271	-0.261108	-0.262725	0.40968	0.00928568	0.283633	0.386469	0.399128	0.396249
1U	sb010P0017N14	GT097371	sb010P0017N14		No significant similarity found				-0.229947	0.843844	-0.218366	0.0599503	-0.397238	-0.531453	0.435218	0.0067202	0.458485	0.838074	0.181775	0.0771929
1U	sb010P0010D15	GT094683	sb010P0010D15		No significant similarity found				0.0824807	0.842856	0.0109945	0.553936	0.371091	-0.898701	0.787022	0.00896686	0.971254	0.0766739	0.229261	0.00565091
1U	sb010P0003N10	GT092413	sb010P0003N10	Q1LX62	Novel protein similar to vertebrate reticulocalbin 2, EF-hand calcium binding domain (Danio rerio)	5e-48	rcn2		-0.280043	0.833917	-0.175276	0.0929933	-0.33039	0.309287	0.347727	0.00784583	0.555035	0.753691	0.269241	0.300445
1U	sb010P0009L14	GT094503	sb010P0009L14		No significant similarity found				-0.0237697	0.813896	-0.0640973	0.422186	0.700732	-0.290091	0.932097	0.00606688	0.818337	0.137055	0.0165007	0.302482
1U	sb010P0017O14	GT097393	sb010P0017O14		No significant similarity found				-0.345515	0.797918	-0.302139	0.490398	-0.182344	-0.736543	0.19541	0.00454193	0.256071	0.0697053	0.490249	0.00821991
1U	sb010P0033K15	GT103118	sb010P0033K15		No significant similarity found				-0.248014	0.794466	-0.164212	0.576709	0.33071	-0.219373	0.350163	0.00474277	0.534592	0.0348258	0.21528	0.40788
1U	sb010P0011C01	GT094988	sb010P0011C01		No significant similarity found				0.0556079	0.788377	-0.134631	0.30714	-0.0880682	-0.581071	0.839077	0.00667653	0.623516	0.26658	0.747864	0.0401928
1U	sb010P0039O19	GT105439	sb010P0039O19		No significant similarity found				0.437099	0.781354	0.0887263	0.678681	-0.186704	-0.176397	0.11741	0.00711966	0.746028	0.0178256	0.496764	0.520662
1U	sb010P0019G15	GT097953	sb010P0019G15	O57114	Bovine viral diarrhea virus, nonstructural protein P125-2 (Bos taurus)	1e-46	p125		0.0572338	0.779156	-0.128654	0.378618	0.681438	0.140457	0.834172	0.00718365	0.638401	0.172296	0.0172444	0.60804
1U	sb010P0024A09	GT099654	sb010P0024A09		No significant similarity found				0.178725	0.770932	-0.398299	0.0200832	-0.473901	0.0168529	0.526336	0.00943899	0.163129	0.94306	0.0991502	0.952206
1U	sb010P0041I08	GT105940	sb010P0041I08		No significant similarity found				-0.0951162	0.763072	0.128576	-0.0314472	-0.317748	-0.559936	0.714596	0.00577748	0.621381	0.903676	0.226779	0.0374354
1U	sb010P0003O02	GT092428	sb010P0003O02		No significant similarity found				0.18456	0.75682	0.188461	0.260017	0.681117	-0.0253752	0.496945	0.00825057	0.487961	0.340281	0.0163366	0.925318
1U	sb010P0021N21	GT098862	sb010P0021N21		No significant similarity found				-0.581364	0.75442	0.20149	-0.352628	-0.634952	-0.0725452	0.0250019	0.00455664	0.420895	0.163316	0.0150869	0.770978
1U	sb010P0004J02	GT092673	sb010-CL141Contig1	P14094	ATPase, Na+/K+ transporting, beta 1 polypeptide, isoform CRA_e (Mus musculus)	0.0006	atp1b1		-0.0467292	0.725765	-0.164276	0.471155	-0.330606	-0.41638	0.45611	0.001	0.2318	0.5639	0.2399	0.6589
1U	sb010P0002H14	GT091978	sb010P0002H14		No significant similarity found				-0.0467292	0.725765	-0.164276	0.471155	-0.330606	-0.41638	0.857642	0.00844328	0.529501	0.0776843	0.21002	0.117003
1U	sb010P0043E06	GT106547	sb010-CL1481Contig1	Q6GPK5	Tyrosine-protein kinase (Xenopus laevis)	1e-101	tyk2		0.262432	0.716173	-0.386953	0.802596	-0.897224	-0.378412	0.272439	0.00461895	0.109471	0.00176066	0.000587659	0.117206
1U	sb010P0038K18	GT104975	sb010-CL430Contig1	Q6PET3	Sec11a protein (Mus musculus)	1e-95	sec11a		0.0690955	0.706299	-0.144298	0.239219	0.714414	-0.448207	0.788921	0.00952647	0.576834	0.356992	0.00881047	0.0895569
1U	sb010P0012O05	GT095597	sb010P0012O05		No significant similarity found				0.166761	0.642792	-0.00616713	-0.0227072	-0.120983	-0.414324	0.401068	0.00251986	0.975086	0.908465	0.541317	0.042409
1D	sb010P0008C07	GT093934	sb010P0008C07		No significant similarity found				0.55847	-0.675418	0.316074	-0.0563797	-0.142209	0.249833	0.0171117	0.00467198	0.164141	0.801097	0.526256	0.268713
1D	sb010P0021E23	GT098654	sb010-CL99Contig1	Q7ZWJ3	UPF0527 membrane protein (Danio rerio)	8e-78	ostc		0.0420369	-0.682826	0.510058	-0.494555	0.155564	-0.339844	0.843625	0.00287619	0.0217737	0.0257553	0.467146	0.117781
1D	sb010P0033B05	GT102902	sb010P0033B05		No significant similarity found				0.323974	-0.71158	0.211017	-0.238993	-0.0216744	0.193202	0.220587	0.00988744	0.42176	0.36358	0.933899	0.461636
1D	sb010P0011K21	GT095177	sb010P0011K21		No significant similarity found				0.316292	-0.73251	0.443098	0.0746962	-0.00105407	0.335523	0.211034	0.00583273	0.0832821	0.765024	0.996632	0.185258
1D	sb010P0018F14	GT097555	sb010-CL1466Contig1	Q80VC1	Peptidyl-prolyl cis-trans isomerase (Mus musculus)	1e-75	ppig		0.112387	-0.768881	0.121231	0.313265	-0.377184	-0.483825	0.669973	0.00603295	0.645792	0.23938	0.158618	0.0733652
1D	sb010P0021H06	GT098708	sb010P0021H06	Q7SZR4	Phosphoglycerate mutase 1a (Danio rerio)	8e-89	pgam1a		0.671525	-0.787634	0.463642	0.110763	-0.796425	-0.525105	0.023664	0.0088894	0.110659	0.69764	0.00823048	0.0723788
1D	sb010P0019B06	GT097826	sb010-CL482Contig1	Q801E8	Malate dehydrogenase (Oryzias latipes)	1e-133	mdhA		-0.222121	-0.795471	0.430744	-0.261467	-0.16777	-0.577324	0.435335	0.00801767	0.135389	0.359364	0.554895	0.0483379
1D	sb010P0029G06	GT101574	sb010-CL2092Contig1	Q7Z5G3	Acyl-CoA synthetase short-chain family member 1 (Homo sapiens)	1e-66	acss1		-0.535816	-0.797718	0.851337	0.0230171	-0.142453	-0.703005	0.060709	0.00680132	0.00414474	0.933944	0.608705	0.0157478
1D	sb010P0005J06	GT093028	sb010P0005J06		No significant similarity found				-0.7268	-0.839119	0.322143	-0.0887681	0.100735	0.144886	0.0204923	0.00828537	0.287757	0.767698	0.737519	0.630111
1D	sb010P0016O16	GT097039	sb010P0016O16		No significant similarity found				-0.105084	-0.839126	0.366863	0.268287	0.414472	-0.367274	0.713152	0.0057498	0.204674	0.350786	0.153297	0.20418
1D	sb010P0034E07	GT103342	sb010P0034E07		No significant similarity found				0.048279	-0.846413	0.0896283	-0.561399	0.91995	0.48652	0.871507	0.00745657	0.764086	0.0670919	0.00396674	0.110225
1D	sb010P0011K01	GT095158	sb010-CL1692Contig1	Q7T3F3	Ubiquitin carrier protein (Danio rerio)	2e-78	ube2nl		-0.255642	-0.848939	-0.149802	-0.326241	0.17922	-0.291691	0.374476	0.00533589	0.601269	0.258909	0.532223	0.311799
1D	sb010P0042J16	GT106316	sb010P0042J16		No significant similarity found				0.715812	-0.887136	0.398383	0.305667	-0.626604	0.0176505	0.0342915	0.00996512	0.227338	0.352014	0.061779	0.956844
1D	sb010P0012D04	GT095353	sb010P0012D04		No significant similarity found				-0.133372	-0.926218	0.836513	0.703462	0.601825	0.377553	0.670872	0.00551049	0.0112906	0.0306629	0.0618866	0.233622
1D	sb010P0003J06	GT092331	sb010P0003J06		No significant similarity found				-0.0699202	-0.929219	0.0888831	-0.62965	0.49392	0.283567	0.802081	0.00204744	0.750079	0.0297284	0.0837399	0.313068
1D	sb010P0004J05	GT092675	sb010-CL1975Contig1	Q1JQ07	Metal response element binding transcription factor 2 (Danio rerio)	1e-107	mtf2		0.73963	-0.9363	0.134317	-0.124905	-0.379179	-0.121248	0.0295587	0.00698691	0.681788	0.702935	0.25142	0.711217
1D	sb010P0022L06	GT099168	sb010P0022L06	Q7T2E8	Ras homolog gene family, member Ac (Danio rerio)	1e-102	rhoac		0.111743	-0.958152	0.55784	0.106997	0.0512013	0.514501	0.741136	0.00747841	0.106032	0.751744	0.879603	0.134846
1D	sb010P0028I06	GT101271	sb010-CL986Contig1	Q9HB90	Ras-related GTP binding C (Homo sapiens)	1e-141	rragc		-0.318971	-0.958215	-0.525316	-0.397186	-0.557971	-1.15368	0.273359	0.00210568	0.0757801	0.174804	0.0600743	0.000324243
1D	sb010P0017J06	GT097274	sb010P0017J06		No significant similarity found				0.0486527	-0.960715	-0.00540214	0.206745	-0.0571187	-0.538699	0.890045	0.00971317	0.987751	0.557911	0.871074	0.132736
1D	sb010P0041H06	GT105918	sb010P0041H06		No significant similarity found				-0.144993	-0.988496	0.505678	0.334811	-0.213265	-0.0776743	0.682633	0.00834746	0.159893	0.34785	0.548194	0.826458
1D	sb010P0034K06	GT103483	sb010P0034K06		No significant similarity found				-0.519651	-1.03765	0.479061	0.322088	0.412937	0.0793685	0.138024	0.0047343	0.170413	0.352761	0.235558	0.817723
1D	sb010P0037K06	GT104595	sb010P0037K06		No significant similarity found				-0.401859	-1.04145	0.617489	0.192507	0.0488749	-0.213278	0.207356	0.00217884	0.0566936	0.541899	0.876595	0.499485
1D	sb010P0003N06	GT092409	sb010P0003N06		No significant similarity found				-0.0506399	-1.04859	-0.190525	-0.124753	0.537807	-0.426065	0.883024	0.00434909	0.580724	0.717234	0.12512	0.22118
1D	sb010P0034K04	GT103481	sb010P0034K04		No significant similarity found				0.103588	-1.06167	-0.0363521	0.59596	0.716872	-0.183405	0.749628	0.0023997	0.910766	0.0733475	0.0331153	0.572718
1D	sb010P0039D05	GT105170	sb010P0039D05		No significant similarity found				-0.356681	-1.07104	0.39179	1.17159	-0.810962	-0.359636	0.366641	0.00975344	0.322013	0.00511045	0.04546	0.362736
1D	sb010P0041N16	GT106042	sb010P0041N16		No significant similarity found				-0.328046	-1.07354	-0.0369553	-0.424641	-0.169265	-0.211668	0.368459	0.00541371	0.918784	0.246376	0.641033	0.560236
1D	sb010P0029L05	GT101686	sb010P0029L05		No significant similarity found				-0.523922	-1.09045	0.257531	0.251056	0.342151	0.32396	0.148239	0.00420672	0.471706	0.482832	0.340488	0.366423
1D	sb010P0012B17	GT095320	sb010P0012B17		No significant similarity found				0.53272	-1.09158	-0.0297096	0.0661173	-0.171411	0.0934172	0.15569	0.00549396	0.935868	0.857911	0.643026	0.800351
1D	sb010P0035B16	GT103652	sb010P0035B16		No significant similarity found				-0.0487113	-1.10037	0.337309	0.491258	-0.138056	-0.0968275	0.899188	0.00698473	0.38318	0.207091	0.719798	0.801249
1D	sb010P0005H06	GT092981	sb010-CL130Contig1	Q6NY34	Histone chaperone asf1-A (Danio rerio)	3e-91	asf1a		0.273867	-1.10119	0.21143	0.632913	0.342645	0.0417829	0.39959	0.00167993	0.514533	0.0572325	0.293455	0.897176
1D	sb010P0009D06	GT094314	sb010P0009D06	Q7SY30	Tubulin, epsilon 1 (Danio rerio)	1e-61	tube1		-0.156297	-1.10358	0.42648	0.284885	0.0567168	-0.0713448	0.664429	0.00412504	0.240997	0.430712	0.874752	0.842845
1D	sb010P0012H05	GT095441	sb010P0012H05		No significant similarity found				0.111116	-1.1116	0.416138	0.550724	-0.333488	-0.132354	0.742555	0.00230287	0.223726	0.110409	0.327516	0.695714
1D	sb010P0032C05	GT102561	sb010P0032C05	Q6ZM41	Novel protein (Danio rerio)	4e-28	si:busm1-265n4.4		-0.281327	-1.12001	0.174283	0.1762	0.643545	0.0390285	0.358488	0.000793464	0.567852	0.563622	0.0408981	0.897963
1D	sb010P0030O18	GT102122	sb010-CL93Contig1	C3KJJ1	Eukaryotic translation initiation factor 3 subunit M (Anoplopoma fimbria)	0.0	eif3m		0.198543	-1.12804	0.0382922	0.315044	0.0848927	-0.106802	0.525098	0.000931498	0.902147	0.315597	0.785279	0.731869
1D	sb010P0042K04	GT106328	sb010P0042K04		No significant similarity found				0.27212	-1.13213	-0.280937	0.434907	0.815977	0.458243	0.487351	0.00633533	0.473466	0.269819	0.0431006	0.245453
1D	sb010P0034M19	GT103544	sb010P0034M19	B5XAN5	Epithelial membrane protein 2 (Salmo salar)	1e-05	emp2		0.190292	-1.1437	0.726438	-0.835058	0.564141	-0.328435	0.6485	0.00938208	0.0885916	0.0519459	0.182058	0.432917
1D	sb010P0044O05	GT107134	sb010-CL112Contig1	B1MUD5	beta A4 crystallin (Dissostichus mawsoni)	1e-115	cryba4		-0.233486	-1.15007	0.424441	0.396439	0.137077	-0.00123701	0.572755	0.00847545	0.308034	0.340538	0.74014	0.99761
1D	sb010P0019K17	GT098049	sb010P0019K17		No significant similarity found				0.0469719	-1.15298	0.125029	0.459284	0.99028	0.524241	0.897928	0.0033333	0.732968	0.215305	0.0103445	0.158767
1D	sb010P0001L04	GT091723	sb010P0001L04	Q8JFF3	Gene encoding protein featuring ring-finger (Seriola quinqueradiata)	1e-103	mkrn1		-0.0195542	-1.1635	0.84956	0.56166	-0.301682	-0.379488	0.962959	0.00894962	0.0504238	0.188327	0.475487	0.370512
1D	sb010P0014L18	GT096241	sb010P0014L18		No significant similarity found				0.431482	-1.18133	0.39646	0.459922	-0.482276	-0.498646	0.292235	0.00619791	0.332511	0.262153	0.24013	0.224892
1D	sb010P0034J18	GT103471	sb010P0034J18		No significant similarity found				0.0790469	-1.19173	0.405495	-0.0533288	0.389563	0.0449532	0.827588	0.002328	0.268399	0.883159	0.287299	0.901402
1D	sb010P0039O17	GT105437	sb010P0039O17		No significant similarity found				-0.691989	-1.19339	0.503334	0.366268	0.181854	-0.0464507	0.0786547	0.00370135	0.195708	0.34342	0.636248	0.903686
1D	sb010P0019K05	GT098037	sb010P0019K05	XP_001921379	Similar to mcf.2 transforming sequence-like (Danio rerio)	4e-82	LOC100150351		-0.32898	-1.20145	-0.0492031	0.198221	0.867917	-0.186325	0.405449	0.0042612	0.900444	0.614944	0.0333621	0.636247
1D	sb010P0004B06	GT092496	sb010P0004B06		No significant similarity found				0.35014	-1.20838	1.15422	-0.130997	-0.260668	-0.406131	0.415545	0.00767492	0.0105148	0.759609	0.543483	0.345854
1D	sb010P0042J18	GT106318	sb010-CL1556Contig1	A2ATX3	Polycomb group ring finger 6 (Danio rerio)	4e-19	pcgf6		0.244361	-1.21158	0.560456	0.400198	0.396568	-0.628419	0.570991	0.00783615	0.198551	0.355499	0.35982	0.150768
1D	sb010P0010E15	GT094705	sb010P0010E15	C3KJ53	Elongation factor 1-delta (Anoplopoma fimbria)	4e-76	ef1d		-0.327498	-1.22919	-0.182489	-1.00428	0.390948	0.0127857	0.454903	0.00782145	0.676186	0.026939	0.373269	0.976622
1D	sb010P0044J05	GT107024	sb010P0044J05		No significant similarity found				-0.464339	-1.24279	0.384313	0.0938329	-0.200784	-0.131788	0.290485	0.0071193	0.38031	0.829417	0.645223	0.76228
1D	sb010P0038J05	GT104938	sb010P0038J05		No significant similarity found				-0.675662	-1.24528	0.0482281	-0.0978531	0.15188	0.246081	0.140408	0.00891125	0.914729	0.82806	0.736171	0.585684
1D	sb010P0004N06	GT092763	sb010P0004N06		No significant similarity found				0.16944	-1.2463	1.40296	-0.0445015	-0.0728198	-0.205671	0.689743	0.00573098	0.00217866	0.916399	0.863639	0.628192
1D	sb010P0039A16	GT105111	sb010P0039A16		No significant similarity found				-0.454594	-1.24675	0.176353	-0.0374961	0.132803	0.0599188	0.268629	0.00416641	0.665216	0.926589	0.744368	0.882959
1D	sb010P0041O05	GT106055	sb010P0041O05		No significant similarity found				-0.53268	-1.24991	0.0524065	0.182321	0.633233	-0.525801	0.154476	0.00172754	0.886793	0.621031	0.0926167	0.159701
1D	sb010P0012F18	GT095410	sb010P0012F18		No significant similarity found				-0.661654	-1.25234	0.727488	-0.351776	0.171963	-0.462186	0.0736965	0.0014002	0.0504163	0.332849	0.634008	0.205671
1D	sb010P0026A18	GT100396	sb010P0026A18		No significant similarity found				0.758323	-1.25342	-0.0855488	-0.332796	0.200989	-1.00315	0.100741	0.00875229	0.849968	0.463615	0.657159	0.0324987
1D	sb010P0021D23	GT098630	sb010-CL181Contig1	Q645P8	TBT-binding protein (Fundulus heteroclitus)	1e-68	tbtbp		0.638215	-1.2575	1.60647	-1.43175	1.91134	0.196485	0.0824639	0.00128259	8.24496e-05	0.000332207	6.93653e-06	0.584748
1D	sb010P0014B17	GT096008	sb010P0014B17		No significant similarity found				0.344211	-1.2649	1.1417	-0.409085	0.105909	0.174975	0.401008	0.00375561	0.00813926	0.31934	0.795077	0.668142
1D	sb010P0021C04	GT098590	sb010P0021C04		No significant similarity found				0.368405	-1.26683	0.419036	0.64942	0.923366	-0.331265	0.304676	0.00110691	0.244145	0.075265	0.0135395	0.35525
1D	sb010P0014G04	GT096111	sb010P0014G04	Q1LXU1	Kinase suppressor of ras 2 (Danio rerio)	6e-54	ksr2l		-0.0579563	-1.26975	-0.224304	0.604769	0.249442	-0.109517	0.87558	0.0015713	0.545623	0.109414	0.50184	0.767442
1D	sb010P0034B05	GT103270	sb010P0034B05		No significant similarity found				-0.699905	-1.27934	-0.33069	-0.211681	-0.119	-0.10612	0.113341	0.00554298	0.447365	0.625766	0.783683	0.80658
1D	sb010P0037K16	GT104605	sb010P0037K16		No significant similarity found				-0.137132	-1.27956	0.278413	0.419227	0.504001	-0.228258	0.738867	0.0036627	0.49972	0.311695	0.22555	0.579578
1D	sb010P0002N06	GT092094	sb010P0002N06		No significant similarity found				0.252626	-1.27987	0.0370804	-0.131566	0.147022	0.799277	0.570758	0.00668304	0.933514	0.767376	0.74102	0.0793767
1D	sb010P0039F16	GT105228	sb010P0039F16		No significant similarity found				-0.176705	-1.2857	0.0330951	0.382322	1.0881	0.164133	0.653928	0.00243998	0.932981	0.33488	0.00891131	0.677038
1D	sb010P0035K04	GT103853	sb010P0035K04		No significant similarity found				0.234751	-1.30278	0.407635	0.531017	-0.02367	-0.0168055	0.534924	0.00147554	0.284205	0.165629	0.94996	0.96446
1D	sb010P0043J06	GT106659	sb010P0043J06		No significant similarity found				0.278835	-1.303	0.618473	-0.255517	0.0652044	-0.274167	0.479831	0.00214727	0.122674	0.51705	0.868272	0.487157
1D	sb010P0039P05	GT105449	sb010P0039P05		No significant similarity found				-0.022105	-1.32389	0.885505	0.384888	0.10096	-0.0296767	0.957492	0.00297566	0.0391061	0.356638	0.807749	0.942955
1D	sb010P0043L18	GT106717	sb010P0043L18		No significant similarity found				0.630139	-1.32754	0.563683	0.572847	0.0773894	-0.0650747	0.179888	0.00691029	0.228952	0.221645	0.867321	0.888275
1D	sb010P0004F17	GT092596	sb010P0004F17	A5WUM7	Dehydrogenase/reductase (SDR family) member 11a (Danio rerio)	4e-91	dhrs11a		-0.171422	-1.3366	0.478406	-0.321043	0.465948	-0.0868351	0.709291	0.00618622	0.301729	0.486257	0.314283	0.850089
1D	sb010P0015K05	GT096573	sb010P0015K05	Q9ESC8	AF4/FMR2 family member 4 (Mus musculus)	2e-82	aff4		-0.018755	-1.33869	0.108916	0.36545	-0.105102	0.312025	0.96195	0.00168457	0.781869	0.355859	0.789315	0.429669
1D	sb010P0041B07	GT105781	sb010P0041B07		No significant similarity found				0.103076	-1.34152	2.06595	-0.127757	-0.130544	-0.405904	0.828798	0.00785734	0.000124428	0.788725	0.784234	0.397003
1D	sb010P0018J17	GT097649	sb010P0018J17	B5XFG3	U11/U12 Small nuclear ribonucleoprotein 25 kDa protein (Salmo salar)	1e-24	cp033		-0.43712	-1.35589	-0.133563	-0.151341	0.300796	0.270413	0.330375	0.0044061	0.764587	0.734419	0.501289	0.545208
1D	sb010P0044C04	GT106861	sb010P0044C04		No significant similarity found				-0.403423	-1.35767	0.273388	0.440396	0.800788	-0.209167	0.278705	0.00079461	0.460643	0.237834	0.0361798	0.571739
1D	sb010P0031G06	GT102293	sb010P0031G06		No significant similarity found				0.173897	-1.35804	0.262299	0.601689	0.325984	-0.185719	0.691735	0.00378794	0.550431	0.175869	0.458725	0.672016
1D	sb010P0016C07	GT096757	sb010P0016C07		No significant similarity found				0.659295	-1.36121	0.92964	0.384831	-0.982884	-0.482835	0.142032	0.00394905	0.0416417	0.386068	0.0318915	0.278446
1D	sb010P0035B06	GT103645	sb010P0035B06		No significant similarity found				0.283281	-1.36693	0.57803	-0.449203	0.260434	-0.230416	0.416609	0.000383653	0.102885	0.201225	0.454815	0.508033
1D	sb010P0010B18	GT094645	sb010P0010B18		No significant similarity found				0.167268	-1.37219	0.12986	-0.248888	0.196029	-0.96057	0.666224	0.00115599	0.737573	0.521744	0.613402	0.0177743
1D	sb010P0026B04	GT100403	sb010P0026B04		No significant similarity found				-0.51194	-1.39839	0.16954	-0.571968	0.202045	-0.453118	0.190745	0.000929021	0.66094	0.145128	0.60141	0.245464
1D	sb010P0029A18	GT101456	sb010P0029A18		No significant similarity found				0.559464	-1.42112	0.28557	-0.67712	0.55591	-0.55041	0.27688	0.00840842	0.576224	0.190069	0.279886	0.284584
1D	sb010P0014F06	GT096089	sb010P0014F06		No significant similarity found				0.318087	-1.46323	0.805712	-0.154546	-0.454915	0.0318438	0.44574	0.00121983	0.0593401	0.71004	0.277771	0.93887
1D	sb010P0018F16	GT097557	sb010P0018F16		No significant similarity found				0.0661932	-1.47222	0.477375	-0.720951	0.489619	-0.130174	0.875023	0.0013069	0.261394	0.093907	0.249602	0.757223
1D	sb010P0044B06	GT106841	sb010P0044B06	B0L477	Dusty protein kinase (Oryzias latipes)	2e-31	dstyk		-0.438889	-1.47582	1.41715	0.00150332	1.13455	0.0503589	0.299347	0.0012332	0.00180275	0.997139	0.0103113	0.904403
1D	sb010P0034L04	GT103505	sb010P0034L04	Q6DBU8	Lipase H precursor (Danio rerio)	6e-66	lph		0.832111	-1.48241	0.423763	1.09698	-0.752626	-0.406662	0.112846	0.00663835	0.41249	0.0393066	0.15009	0.431411
1D	sb010P0012B04	GT095308	sb010P0012B04		No significant similarity found				0.326315	-1.48569	0.322621	0.340961	0.929719	-0.275438	0.455647	0.00165517	0.460719	0.435859	0.039121	0.528354
1D	sb010P0005C18	GT092880	sb010P0005C18	Q9IB37	Myosin light chain 2 (Thunnus thynnus)	5e-31	mlc2		0.202402	-1.48946	1.34403	0.224756	0.0318447	-0.358664	0.668588	0.00328392	0.00726028	0.634641	0.946224	0.44951
1D	sb010P0042K05	GT106329	sb010P0042K05	Q7ZUH1	UPF0568 protein C14orf166 homolog (Danio rerio)	6e-12	zgc:56576		0.152965	-1.49271	0.186812	0.449163	-0.0170306	-0.0250793	0.706244	0.00078959	0.645482	0.272486	0.96649	0.950671
1D	sb010P0011F06	GT095056	sb010P0011F06		No significant similarity found				0.167754	-1.49355	0.876972	-0.109639	-0.320924	-0.312447	0.693377	0.00125157	0.0456862	0.796508	0.452168	0.464096
1D	sb010P0017B06	GT097098	sb010P0017B06		No significant similarity found				-0.482511	-1.49599	0.171834	-0.182095	-0.127555	-0.66246	0.30637	0.00293102	0.713665	0.697425	0.785226	0.163248
1D	sb010P0008C17	GT093942	sb010-CL2297Contig1	P51910	Apolipoprotein D (Mus musculus)	5e-45	apod		0.254084	-1.50402	0.866861	-0.412673	-0.0549972	-0.153725	0.615584	0.00519724	0.0933309	0.4163	0.913287	0.760992
1D	sb010P0031C17	GT102212	sb010P0031C17	Q6NSP1	Ap1s1 protein (Danio rerio)	2e-83	ap1s1		-0.381863	-1.50431	0.39592	0.17299	0.483509	-0.180737	0.34843	0.000711394	0.331225	0.669275	0.237092	0.655444
1D	sb010P0019J19	GT098027	sb010P0019J19		No significant similarity found				0.0102591	-1.50563	1.46251	-0.508052	0.0465882	-0.335462	0.983212	0.00391095	0.00491808	0.301526	0.92388	0.493049
1D	sb010P0025M14	GT100299	sb010-CL1868Contig1	A9XTN1	CC chemokine (Larimichthys crocea)	1e-26	ccl		0.0923114	-1.50985	0.226257	-0.337509	0.541021	0.525778	0.843522	0.00269645	0.629054	0.472174	0.252153	0.265489
1D	sb010P0001B17	GT091526	sb010P0001B17		No significant similarity found				-0.0516236	-1.51495	0.173969	-0.0627614	-0.0446453	0.85778	0.919265	0.00524358	0.732886	0.90193	0.930147	0.0993632
1D	sb010P0024L06	GT099907	sb010P0024L06		No significant similarity found				1.12127	-1.52617	0.324791	0.286373	-0.835942	-0.259854	0.0240552	0.00291439	0.497428	0.549328	0.0868977	0.58672
1D	sb010P0016M10	GT096989	sb010-CL458Contig2	C1BEL3	BolA-like protein 2 (Oncorhynchus mykiss)	1e-35	bola2		-0.0570804	-1.52871	0.326409	-0.155203	1.19106	-0.00346138	0.91571	0.00748372	0.546158	0.773641	0.0332359	0.994879
1D	sb010P0044G15	GT106965	sb010-CL389Contig1	C1BIS1	Prenylated Rab acceptor protein 1 (Osmerus mordax)	1e-79	praf1		-0.705359	-1.52933	0.0524109	0.449944	-0.257391	-0.121643	0.169227	0.00459375	0.91741	0.376291	0.611276	0.809877
1D	sb010P0008H17	GT094057	sb010P0008H17		No significant similarity found				-0.435598	-1.53957	0.84753	0.310297	0.727025	0.214469	0.368397	0.00291767	0.0854303	0.520369	0.137678	0.656294
1D	sb010P0006J19	GT093389	sb010P0006J19	Q5BKW4	Lens intrinsic membrane protein 2.5 (Danio rerio)	2e-87	lim2.5		-0.277044	-1.54042	0.722484	-0.490708	-0.0500472	-0.577377	0.573886	0.00346312	0.148256	0.321817	0.918889	0.24513
1D	sb010P0015O06	GT096668	sb010P0015O06		No significant similarity found				-0.820664	-1.54294	0.819473	-0.416486	0.65827	-0.376015	0.0455248	0.000450843	0.04582	0.298737	0.104806	0.347395
1D	sb010P0015D17	GT096423	sb010-CL1219Contig1	C0HAN6	Transmembrane glycoprotein NMB (Salmo salar)	5e-63	gpnmb		-0.229591	-1.54586	0.464265	0.266604	-0.0364278	0.0689432	0.652139	0.0044297	0.364378	0.600855	0.94289	0.892163
1D	sb010P0011N15	GT095235	sb010-CL755Contig1	A2BHN0	Novel protein similar to vertebrate annexin A3 (Danio rerio)	3e-26	zgc:101718		-0.487128	-1.55423	0.845169	0.0915111	0.471903	-0.193376	0.292075	0.00174809	0.0723446	0.841771	0.307158	0.673478
1D	sb010P0002K19	GT092042	sb010P0002K19	A9JSV1	Igf2bp2 protein (Danio rerio)	4e-13	igf2bp2a		0.352825	-1.55913	0.870988	0.0645153	-0.0415706	0.0369269	0.467272	0.00272268	0.0787784	0.893826	0.931462	0.939101
1D	sb010P0044I18	GT107013	sb010-CL650Contig1	Q6TLG8	Ribosomal protein S3 (Danio rerio)	1e-118	rs3		-0.240825	-1.56004	0.78887	0.0165942	0.499948	-0.562227	0.633164	0.00381724	0.124337	0.973717	0.324651	0.268985
1D	sb010P0030G18	GT101939	sb010P0030G18	B8JIA7	Novel protein similar to vertebrate eukaryotic translation initiation factor 4E (Danio rerio)	1e-107	zgc:101581		-0.510427	-1.56083	0.348301	0.41121	0.333126	-0.258034	0.225438	0.000652898	0.405215	0.326808	0.425769	0.536466
1D	sb010P0042G18	GT106254	sb010P0042G18		No significant similarity found				-0.0769561	-1.57565	1.01921	1.1926	-0.268996	-0.604788	0.879679	0.00379188	0.0517823	0.0243234	0.597466	0.239303
1D	sb010P0023F06	GT099401	sb010P0023F06		No significant similarity found				0.212254	-1.58383	0.982745	-0.130559	0.00273863	-0.496027	0.656266	0.00208298	0.0456617	0.784055	0.995411	0.30165
1D	sb010P0006O06	GT093488	sb010P0006O06		No significant similarity found				1.16271	-1.58607	0.819896	0.3032	0.415379	0.491137	0.0181294	0.00183995	0.0885356	0.52049	0.380041	0.300477
1D	sb010P0036M18	GT104282	sb010P0036M18		No significant similarity found				0.869925	-1.59208	0.201218	-0.72785	0.106414	-0.234748	0.0959649	0.00364205	0.694129	0.160926	0.835105	0.646533
1D	sb010P0017B05	GT097097	sb010P0017B05	A4IIW9	Leucine-rich repeat and immunoglobulin-like domain-containing nogo receptor-interacting protein 1 (Xenopus tropicalis)	7e-81	lingo1		-0.118044	-1.59508	-0.061771	0.11466	-0.00132161	0.268183	0.820943	0.00421212	0.905694	0.825989	0.997977	0.60772
1D	sb010P0007H17	GT093701	sb010P0007H17		No significant similarity found				0.627656	-1.601	0.602176	0.349186	-0.343441	0.204637	0.164244	0.000981193	0.181521	0.434155	0.441682	0.645649
1D	sb010P0011K18	GT095174	sb010P0011K18		No significant similarity found				0.229861	-1.60696	0.895868	0.124591	0.150696	-0.957633	0.595304	0.000707602	0.044602	0.773068	0.727332	0.0325581
1D	sb010P0015D18	GT096424	sb010P0015D18		No significant similarity found				0.720337	-1.60965	0.0719008	0.985004	0.029851	-0.322639	0.164687	0.00329664	0.888	0.0606934	0.953368	0.528651
1D	sb010P0012D05	GT095354	sb010P0012D05		No significant similarity found				-0.123419	-1.61365	1.00937	0.316717	0.542791	0.451021	0.798352	0.00199747	0.0431151	0.513297	0.26568	0.353566
1D	sb010P0004H05	GT092631	sb010P0004H05		No significant similarity found				0.122691	-1.61888	0.434127	0.383614	0.619756	-0.382645	0.768411	0.000444801	0.301266	0.360118	0.143454	0.361316
1D	sb010P0028K18	GT101326	sb010P0028K18	B5X875	Transmembrane protein 128 (Salmo salar)	6e-71	tm128		0.587481	-1.62893	1.26695	-0.198043	0.131604	-0.51469	0.305585	0.00693981	0.0318206	0.727875	0.817045	0.36848
1D	sb010P0017L21	GT097334	sb010P0017L21		No significant similarity found				-0.441409	-1.62928	-0.460405	-0.0484248	-0.635748	0.274876	0.405992	0.00395122	0.386319	0.926968	0.234099	0.603615
1D	sb010P0006F18	GT093301	sb010P0006F18		No significant similarity found				0.0964132	-1.63798	0.185408	-0.373922	0.215415	-0.031278	0.831839	0.000966896	0.683309	0.412548	0.635674	0.945061
1D	sb010P0010B11	GT094638	sb010-CL398Contig1	AL929096	Myomesin 1a (Homo sapiens)	1e-114	myom1		-0.0923864	-1.6393	-0.0641425	-0.381201	0.571308	-0.132538	0.854422	0.00251014	0.898621	0.45095	0.261226	0.79244
1D	sb010P0018H18	GT097603	sb010P0018H18	B4MU89	GK16067 (Drosophila willistoni)	4e-16	gk16067		-0.416729	-1.6409	0.0807244	0.0663003	-0.369107	-0.043097	0.396926	0.00192989	0.86894	0.892192	0.452507	0.929792
1D	sb010P0015G18	GT096494	sb010P0015G18	B0S7A5	Novel protein similar to vertebrate sterile alpha motif domain containing 10 (SAMD10) (Danio rerio)	3e-52	zgc:172155		0.611275	-1.64258	1.09446	-0.00406293	0.809702	-0.275772	0.203582	0.00144842	0.0266726	0.993169	0.0952509	0.562242
1D	sb010P0005I19	GT093017	sb010-CL722Contig1	Q76BG1	Fructose-bisphosphate aldolase (Oryzias latipes)	1e-124	als		0.996834	-1.64298	0.417604	0.54526	-0.452817	-0.374871	0.0474641	0.00184188	0.394127	0.267785	0.355965	0.443786
1D	sb010P0023P07	GT099628	sb010P0023P07	A4ZXU1	Ugly duckling (Danio rerio)	4e-21	wu:fb99g07		1.01071	-1.64717	0.608955	0.285217	-0.830045	0.194922	0.0704818	0.00458838	0.267878	0.601028	0.134158	0.720501
1D	sb010P0037B06	GT104386	sb010P0037B06		No significant similarity found				-0.293343	-1.64797	1.33409	-0.295568	0.605573	0.0322354	0.618273	0.00806602	0.0289081	0.615622	0.306716	0.956246
1D	sb010P0016J05	GT096915	sb010P0016J05		No significant similarity found				0.104101	-1.64851	0.256714	0.270729	0.0807727	0.264566	0.780178	9.69902e-05	0.492668	0.469542	0.82852	0.479632
1D	sb010P0033F17	GT103002	sb010P0033F17		No significant similarity found				-0.435621	-1.64926	-0.201459	-0.0828842	0.0531425	-0.102662	0.26453	0.000151766	0.603035	0.830282	0.89067	0.790676
1D	sb010P0033J17	GT103097	sb010P0033J17		No significant similarity found				-0.231261	-1.6565	-0.157862	-0.202458	0.0369755	0.303497	0.649443	0.00247913	0.756146	0.690572	0.941972	0.551305
1D	sb010P0043P17	GT106806	sb010-CL485Contig2	B2Z448	Heparin cofactor II (Paralichthys olivaceus)	3e-35	serpind1		0.693256	-1.66391	0.164051	1.173	0.683843	-0.275198	0.261496	0.00990505	0.788502	0.06203	0.2679	0.653046
1D	sb010P0043K17	GT106693	sb010P0043K17		No significant similarity found				0.218606	-1.67129	0.294122	-0.184851	0.652679	0.134757	0.615947	0.000505148	0.500447	0.67128	0.14031	0.75687
1D	sb010P0033F18	GT103003	sb010P0033F18	P18484	AP-2 complex subunit alpha-2 (Rattus norvegicus)	5e-78	ap2a2		-0.493759	-1.67413	0.668839	-0.287824	-0.0962564	-0.0364019	0.312914	0.00149429	0.174496	0.554249	0.842831	0.940213
1D	sb010P0015C18	GT096402	sb010P0015C18		No significant similarity found				-0.430025	-1.67471	0.44269	-0.415843	0.245818	-0.210476	0.447782	0.00530796	0.434649	0.462766	0.663357	0.709258
1D	sb010P0015F18	GT096471	sb010P0015F18		No significant similarity found				0.375474	-1.68546	0.955847	0.210602	-0.138765	-0.0938299	0.383562	0.000389367	0.0315646	0.623589	0.74615	0.826656
1D	sb010P0028H05	GT101248	sb010P0028H05		No significant similarity found				0.184741	-1.69782	0.742356	0.773677	-0.47593	0.224498	0.71089	0.00166224	0.142762	0.127205	0.342581	0.652571
1D	sb010P0031L05	GT102404	sb010P0031L05	Q7SZF8	Casein kinase 2 beta subunit (Fugu rubripes)	7e-07	csnk2b		-0.150999	-1.70373	0.880529	0.726747	-0.320552	0.0225669	0.799551	0.00690821	0.145262	0.226845	0.590518	0.969713
1D	sb010P0005F18	GT092946	sb010P0005F18		No significant similarity found				-0.502693	-1.70459	0.437264	0.881917	-0.0071183	-0.758827	0.332931	0.0021885	0.398819	0.094265	0.988979	0.147621
1D	sb010P0019C18	GT097862	sb010P0019C18		No significant similarity found				0.038906	-1.70602	1.01684	0.356324	0.370573	0.0996533	0.933121	0.000794373	0.0343861	0.444252	0.426425	0.82986
1D	sb010P0015J17	GT096561	sb010P0015J17	A8K7Q7	Calcium/calmodulin- dependent protein kinase kinase 2, beta (Homo sapiens)	2e-08	camkk2		-0.362217	-1.70825	0.323598	0.0739313	0.759134	0.0489972	0.435043	0.000753011	0.485147	0.872825	0.107389	0.915505
1D	sb010P0027L06	GT100990	sb010P0027L06		No significant similarity found				0.117566	-1.72202	0.126511	0.568698	0.0315121	0.244919	0.7896	0.000417413	0.774032	0.202404	0.942954	0.579018
1D	sb010P0028H06	GT101249	sb010P0028H06		No significant similarity found				0.704741	-1.73329	0.459579	0.562848	-0.430308	0.0536785	0.20926	0.00352917	0.409526	0.313771	0.439691	0.922849
1D	sb010P0012A18	GT095298	sb010P0012A18		No significant similarity found				0.538703	-1.735	0.0222973	-0.716513	-0.145836	-0.789733	0.289283	0.00151777	0.964699	0.161512	0.77237	0.124043
1D	sb010P0015O19	GT096679	sb010P0015O19		No significant similarity found				0.520708	-1.74335	1.97517	-0.151066	-0.29344	0.0062542	0.3844	0.00588191	0.00212191	0.799688	0.622577	0.991614
1D	sb010P0043O06	GT106772	sb010P0043O06		No significant similarity found				0.554941	-1.74613	1.24884	0.435563	-0.475298	0.100904	0.344885	0.0049987	0.0386235	0.457248	0.417638	0.862701
1D	sb010P0023J06	GT099487	sb010P0023J06		No significant similarity found				-0.0758593	-1.74898	0.502841	-0.19357	0.227519	-0.295885	0.873963	0.000844363	0.297149	0.685978	0.634791	0.537263
1D	sb010P0042C06	GT106148	sb010P0042C06	Q5TZ29	Apolipoprotein B, like (Danio rerio)	2e-62	apobl		0.222585	-1.75341	1.57116	0.0515957	-0.63486	-0.627215	0.689286	0.00329472	0.00765419	0.926069	0.258387	0.26405
1D	sb010P0010J05	GT094799	sb010P0010J05		No significant similarity found				0.477499	-1.75681	0.210677	-0.202314	0.0649613	0.16949	0.394494	0.00331709	0.705844	0.716984	0.907254	0.761298
1D	sb010P0039N06	GT105404	sb010P0039N06		No significant similarity found				-0.0670991	-1.765	0.667262	-0.158122	-0.0767579	0.431473	0.872271	0.000168564	0.116917	0.705048	0.854088	0.305183
1D	sb010P0001P17	GT091817	sb010P0001P17	A5PN11	Novel protein similar to human and mouse GTPase activating Rap/RanGAP domain-like 3 (Danio rerio)	1e-18	garnl3		0.97239	-1.76619	0.233887	0.279407	0.0465279	-0.344937	0.0923464	0.00352687	0.679157	0.62143	0.934337	0.542509
1D	sb010P0014K17	GT096216	sb010P0014K17		No significant similarity found				0.119651	-1.76639	-0.274799	0.0975483	0.518044	0.343018	0.825592	0.00252446	0.613381	0.857408	0.343334	0.528715
1D	sb010P0034G05	GT103388	sb010P0034G05		No significant similarity found				0.0931127	-1.76967	0.183192	0.457671	0.521272	0.41521	0.856739	0.00156744	0.722659	0.377747	0.315959	0.423077
1D	sb010P0012A05	GT095286	sb010P0012A05	Q6DHG0	Histone-lysine N-methyltransferase SETD7 (Danio rerio)	1e-34	setd7		0.703922	-1.7782	-0.229405	-0.662869	-0.0420627	0.249695	0.229042	0.00405763	0.692051	0.256734	0.942037	0.666464
1D	sb010P0033I06	GT103062	sb010P0033I06	Q6PGY8	Exocyst complex component 2 (Danio rerio)	1e-08	exoc2		0.286429	-1.77873	0.197828	-0.499819	0.170863	-0.308675	0.615216	0.00352629	0.728196	0.382372	0.764001	0.588159
1D	sb010P0035L18	GT103891	sb010P0035L18	Q8UWA4	Guanylate cyclase activating protein 1 (Oryzias latipes)	1e-101	olgcap1		0.925222	-1.77934	-0.542999	0.535313	-1.14949	0.154272	0.109008	0.00335709	0.340463	0.347244	0.0488352	0.785127
1D	sb010P0026G07	GT100519	sb010P0026G07		No significant similarity found				0.20557	-1.77975	0.871736	0.053348	-0.195016	-0.279752	0.720866	0.00382572	0.136249	0.926052	0.734615	0.627097
1D	sb010P0006G19	GT093326	sb010P0006G19		No significant similarity found				-0.441161	-1.78877	1.91869	0.0753258	-0.412674	-0.229526	0.447932	0.00387984	0.00214352	0.896445	0.477536	0.691996
1D	sb010P0024B17	GT099684	sb010P0024B17		No significant similarity found				-0.0669189	-1.79042	0.142807	-0.0131847	0.139149	-1.08729	0.913059	0.00601007	0.815826	0.982836	0.820459	0.0833087
1D	sb010P0033J18	GT103098	sb010P0033J18		No significant similarity found				0.87395	-1.79836	0.336164	0.0934201	-1.21274	-0.00489049	0.0329852	6.67002e-05	0.397545	0.813159	0.00410408	0.990124
1D	sb010P0002F06	GT091927	sb010P0002F06		No significant similarity found				0.395376	-1.79878	0.871583	-0.495242	-0.0693802	-0.101845	0.353236	0.000157915	0.0459934	0.246725	0.869735	0.809808
1D	sb010P0009P10	GT094592	sb010P0009P10		No significant similarity found				0.18694	-1.79934	-1.06972	-0.176606	-0.988089	-0.0570577	0.764784	0.00664356	0.0939143	0.777417	0.120602	0.927189
1D	sb010P0012B05	GT095309	sb010P0012B05		No significant similarity found				0.491774	-1.80516	-0.15438	0.587891	-0.334249	0.00453776	0.30987	0.000638875	0.748083	0.22637	0.488143	0.992462
1D	sb010P0033L18	GT103143	sb010P0033L18	Q568Q5	N-terminal EF-hand calcium binding protein 1 (Danio rerio)	1e-89	necab1		1.44296	-1.80714	0.333518	1.20537	-0.159631	0.0322487	0.0311565	0.00812123	0.605807	0.068777	0.804591	0.960118
1D	sb010P0036L17	GT104258	sb010P0036L17		No significant similarity found				0.559523	-1.80778	-0.0429652	0.320044	0.185981	-0.00073315	0.270322	0.0010006	0.931888	0.525661	0.711692	0.998836
1D	sb010P0002N18	GT092105	sb010P0002N18	Q7ZVG7	Fibrinogen, gamma polypeptide (Danio rerio)	5e-45	fgg		-0.456449	-1.80846	0.15866	-0.375215	0.747233	-0.177095	0.483333	0.00841271	0.80685	0.563983	0.254253	0.784956
1D	sb010P0038D16	GT104812	sb010-CL995Contig1	XP_001177895	Similar to transmembrane 9 superfamily member 2 isoform 2 (Strongylocentrotus purpuratus)	0.47	-		0.0191638	-1.81424	0.324499	0.166319	-0.262125	-0.25644	0.801043	0.00588642	0.163423	0.110689	0.546795	0.421516
1D	sb010P0007L06	GT093779	sb010P0007L06		No significant similarity found				0.539328	-1.81538	0.910689	0.0792961	0.646732	-0.479746	0.352371	0.00330765	0.120903	0.890505	0.266188	0.407418
1D	sb010P0012F06	GT095398	sb010P0012F06		No significant similarity found				-0.238735	-1.81572	0.264358	-0.0358184	0.095158	-0.243568	0.627161	0.000749111	0.590833	0.941798	0.846243	0.620231
1D	sb010P0036J18	GT104212	sb010-CL870Contig1	Q3TS44	Proteasome subunit alpha type (Mus musculus)	1e-112	psma1		-0.599281	-1.83159	0.621982	-0.13082	0.0100995	-0.154139	0.163325	0.000127457	0.148433	0.757439	0.980963	0.716014
1D	sb010P0006N17	GT093475	sb010P0006N17		No significant similarity found				-0.0713674	-1.8487	0.0666832	-0.34732	-0.0484812	0.247983	0.882195	0.000509815	0.889874	0.472554	0.919808	0.607312
1D	sb010P0031B17	GT102190	sb010P0031B17	Q5BL26	Solute carrier family 27 (fatty acid transporter), member 1 (Danio rerio)	1e-15	slc27a1		0.207025	-1.85074	0.290966	0.0419343	0.899336	0.676461	0.677289	0.000700198	0.559139	0.932731	0.0774812	0.179539
1D	sb010P0033N06	GT103178	sb010-CL448Contig2	C1BES0	COMM domain-containing protein 10 (Oncorhynchus mykiss)	9e-70	comda		0.619598	-1.85455	0.328368	0.0408359	0.378805	-0.342195	0.192439	0.000368475	0.485477	0.930611	0.421609	0.46744
1D	sb010P0044H18	GT106990	sb010P0044H18		No significant similarity found				-0.781697	-1.86314	1.60061	2.15412	-2.2974	-1.1074	0.188503	0.00308936	0.0097139	0.000806783	0.000407787	0.066028
1D	sb010P0028O18	GT101412	sb010P0028O18	Q6TH11	F-box protein 25 (Danio rerio)	7e-83	fbxo25		0.866449	-1.86471	1.30161	0.244595	-0.212397	-0.420283	0.0913734	0.00071599	0.0135263	0.626467	0.672418	0.40471
1D	sb010P0040H16	GT105619	sb010P0040H16	Q7ZZB1	Sorting nexin 9 (Danio rerio)	1e-29	snx9		-0.281762	-1.86475	-0.0303126	0.725593	-0.114688	0.112913	0.629711	0.00294069	0.958557	0.2191	0.844179	0.846559
1D	sb010P0019C19	GT097863	sb010P0019C19		No significant similarity found				0.420039	-1.86481	0.373276	-0.00191832	-0.31193	-0.291978	0.467517	0.00262868	0.518143	0.997341	0.588817	0.612771
1D	sb010P0008F16	GT094011	sb010P0008F16	Q5CZT1	Novel protein similar to human and mouse dipeptidyl- peptidase 7 (Danio rerio)	3e-99	dpp7		-0.0551392	-1.86584	-0.184541	-0.231118	0.425576	0.197063	0.904954	0.00028876	0.68977	0.61739	0.359908	0.669979
1D	sb010P0008B16	GT093919	sb010P0008B16		No significant similarity found				-0.0770311	-1.86722	0.0351658	-0.56022	0.254325	-0.0446599	0.825466	6.56329e-06	0.919787	0.115766	0.468274	0.898242
1D	sb010P0004A09	GT092476	sb010-CL165Contig1	Q8UWE3	Amylase-3 protein (Tetraodon nigroviridis)	0.0	amy3		-0.62015	-1.86985	0.349308	0.258287	0.157401	-0.162242	0.231714	0.000868926	0.497201	0.615081	0.758983	0.751822
1D	sb010P0004D16	GT092552	sb010P0004D16		No significant similarity found				0.0943567	-1.87317	0.0870797	0.532643	-0.0909366	-0.0761014	0.841817	0.0003599	0.853866	0.26453	0.847475	0.872111
1D	sb010P0011H04	GT095097	sb010-CL2235Contig1	Q9W5Z5	WSB1 protein (Takifugu rubripes)	3e-75	wsb1		0.23484	-1.89332	-0.0500285	0.530521	0.36393	0.849006	0.697795	0.00346604	0.933998	0.38271	0.548018	0.166345
1D	sb010P0014L05	GT096228	sb010P0014L05		No significant similarity found				0.326793	-1.89702	0.505528	-0.23713	0.391466	-0.110348	0.521742	0.000689189	0.323838	0.641499	0.44346	0.828238
1D	sb010P0033G18	GT103027	sb010P0033G18		No significant similarity found				-0.0657962	-1.89707	0.229048	-0.0652563	0.607022	0.23775	0.871337	4.72609e-05	0.573771	0.872383	0.141873	0.559379
1D	sb010P0019H05	GT097967	sb010P0019H05		No significant similarity found				-0.260224	-1.90083	-0.233699	0.463086	0.259089	0.160455	0.645599	0.001878	0.679502	0.414826	0.647035	0.776515
1D	sb010P0006J17	GT093387	sb010P0006J17		No significant similarity found				0.00941823	-1.90471	0.0228523	-0.143828	-0.33597	0.659701	0.987781	0.0038195	0.970358	0.815163	0.585746	0.28776
1D	sb010P0028D16	GT101169	sb010P0028D16		No significant similarity found				1.38753	-1.92312	1.3896	1.37237	0.4789	-0.119861	0.0489158	0.00784087	0.0486008	0.0512877	0.484818	0.860701
1D	sb010P0021B17	GT098582	sb010P0021B17	Q6P0H6	COP9 constitutive photomorphogenic homolog subunit 4 (Danio rerio)	2e-74	cops4		0.00506783	-1.9546	4.11235	-0.467363	-0.679317	0.0758945	0.993226	0.00239324	7.651e-08	0.435891	0.259953	0.898842
1D	sb010P0027G18	GT100892	sb010P0027G18		No significant similarity found				0.431362	-1.95481	0.508566	0.106744	1.07707	0.497587	0.378407	0.000309453	0.300198	0.82646	0.0329123	0.310577
1D	sb010P0011J17	GT095152	sb010P0011J17		No significant similarity found				0.336767	-1.97887	0.12818	-8.45236e-05	-0.195782	-0.15726	0.524852	0.000656698	0.808238	0.999872	0.711035	0.76594
1D	sb010P0008F18	GT094013	sb010P0008F18		No significant similarity found				-0.775559	-1.9808	0.986318	-0.115153	0.227665	-0.210593	0.0614945	2.33908e-05	0.0192879	0.775344	0.573315	0.602272
1D	sb010P0035L17	GT103890	sb010P0035L17		No significant similarity found				0.107344	-1.99807	0.388977	0.316497	0.370339	0.0656469	0.855169	0.00171612	0.509707	0.591218	0.530066	0.911106
1D	sb010P0009G07	GT094379	sb010P0009G07		No significant similarity found				0.400556	-2.01144	0.19629	-0.312197	-0.689997	-0.194398	0.535738	0.00360504	0.760993	0.628922	0.288947	0.763224
1D	sb010P0041D17	GT105838	sb010P0041D17		No significant similarity found				-0.593205	-2.0155	0.420172	0.813119	-0.551599	-0.286681	0.370494	0.00418207	0.524551	0.22217	0.404589	0.663617
1D	sb010P0012L05	GT095533	sb010P0012L05	A4IIP6	Kelch-like 4 (Xenopus tropicalis)	5e-88	klhl4		0.182533	-2.02013	0.970142	1.05625	0.426725	-0.122304	0.711227	0.00024306	0.0558091	0.0383073	0.389077	0.803977
1D	sb010P0033J06	GT103086	sb010P0033J06	Q7SXC0	Carboxyl ester lipase, tandem duplicate 1 (Danio rerio)	5e-82	cel1		0.0671246	-2.02381	0.945312	-0.0676267	-0.121762	-0.0736305	0.865515	1.32392e-05	0.0222123	0.864519	0.758805	0.85263
1D	sb010P0032H18	GT102689	sb010P0032H18		No significant similarity found				0.233134	-2.03719	0.160165	1.11878	-0.276505	-0.139778	0.685375	0.00115249	0.780609	0.0585683	0.631047	0.807921
1D	sb010P0006H04	GT093334	sb010P0006H04		No significant similarity found				0.651308	-2.03824	0.960956	0.956083	1.2547	-0.191818	0.281134	0.00168861	0.115622	0.117408	0.0426343	0.748875
1D	sb010P0027D05	GT100813	sb010P0027D05		No significant similarity found				0.111075	-2.0418	0.177397	0.660144	-0.170486	0.0828188	0.867792	0.00420062	0.790419	0.326129	0.798396	0.901213
1D	sb010P0036K20	GT104238	sb010P0036K20		No significant similarity found				0.316765	-2.04281	-1.26173	-0.0195253	-0.813065	-0.0140376	0.656965	0.0068732	0.0837025	0.978127	0.258435	0.984273
1D	sb010P0023B07	GT099310	sb010P0023B07		No significant similarity found				0.386215	-2.06185	1.40581	-0.660102	-0.564384	-0.352295	0.450865	0.000286709	0.00909191	0.201358	0.272985	0.491278
1D	sb010P0001L17	GT091736	sb010-CL10Contig1	Q802G1	Phospholipid hydroperoxide glutathione peroxidase B (Danio rerio)	2e-77	gpx4b		0.877246	-2.0682	0.231288	0.40513	-0.133805	-0.103262	0.0935848	0.000286604	0.651654	0.430601	0.793734	0.840052
1D	sb010P0034B18	GT103282	sb010P0034B18		No significant similarity found				0.251959	-2.07449	0.116668	0.0436336	-0.367429	0.0107904	0.543019	1.69432e-05	0.777712	0.915869	0.376647	0.979157
1D	sb010P0023H18	GT099457	sb010P0023H18		No significant similarity found				0.514447	-2.09665	0.567193	0.526313	-0.284014	-0.797774	0.501344	0.00924533	0.458851	0.491598	0.709792	0.299515
1D	sb010P0008L19	GT094150	sb010P0008L19		No significant similarity found				0.636596	-2.1133	-0.765149	0.0324349	-0.494267	0.653657	0.36413	0.00451712	0.276752	0.962877	0.479904	0.351587
1D	sb010P0004D05	GT092542	sb010P0004D05		No significant similarity found				0.0574515	-2.11485	0.405652	0.522474	-0.0908442	0.123947	0.87794	2.67701e-06	0.282544	0.168854	0.808176	0.740559
1D	sb010P0038H06	GT104893	sb010P0038H06		No significant similarity found				1.12451	-2.12232	0.439513	0.501495	-0.442118	-0.00269022	0.100665	0.00318762	0.513464	0.456365	0.510987	0.996798
1D	sb010P0010C19	GT094664	sb010P0010C19		No significant similarity found				0.541888	-2.14257	1.41499	0.293889	-0.820113	-0.284257	0.417197	0.00273115	0.039586	0.658754	0.222583	0.669232
1D	sb010P0026P18	GT100737	sb010P0026P18		No significant similarity found				0.445108	-2.14559	0.482367	0.414661	-0.471606	-0.240499	0.458071	0.00101092	0.421669	0.489145	0.431996	0.687552
1D	sb010P0015B18	GT096379	sb010P0015B18		No significant similarity found				0.0125116	-2.1765	0.651109	-0.0615868	0.0779779	-0.410971	0.977402	2.23661e-05	0.147204	0.889123	0.8599	0.355425
1D	sb010P0014C06	GT096020	sb010P0014C06		No significant similarity found				0.131921	-2.19607	0.961702	0.145818	0.256958	0.00515642	0.817474	0.000503619	0.0995801	0.798657	0.65342	0.992799
1D	sb010P0038C06	GT104778	sb010P0038C06		No significant similarity found				-0.420748	-2.20313	0.411985	0.142939	-0.00201434	-0.109678	0.246168	6.56544e-07	0.255935	0.690814	0.995522	0.760097
1D	sb010P0006P18	GT093520	sb010P0006P18		No significant similarity found				0.0606589	-2.21568	1.20766	0.186304	0.0598938	-0.302586	0.920886	0.000916991	0.054911	0.76049	0.92188	0.620951
1D	sb010P0044P19	GT107169	sb010P0044P19		No significant similarity found				0.21755	-2.22333	0.0375215	-0.134236	-0.699332	-0.768469	0.704073	0.000446895	0.947709	0.814569	0.22698	0.185347
1D	sb010P0038B05	GT104756	sb010P0038B05		No significant similarity found				-1.06541	-2.24237	0.311436	-0.0333536	0.69294	0.200115	0.159458	0.00480701	0.676484	0.964307	0.35581	0.788441
1D	sb010P0021M04	GT098822	sb010-CL108Contig2	Q5U3P2	Parvalbumin 8 (Danio rerio)	5e-37	pvalb8		0.114468	-2.24626	2.92869	-1.72383	-0.105628	-0.445087	0.82374	0.00011192	2.33791e-06	0.00192569	0.837144	0.389081
1D	sb010P0037H06	GT104525	sb010P0037H06	A9ZT97	Ribosomal protein L21 (Solea senegalensis)	7e-61	rpl21		0.611694	-2.2696	0.561452	0.911145	-0.338775	0.140361	0.252885	0.000143137	0.293182	0.0925128	0.523588	0.791029
1D	sb010P0023D05	GT099354	sb010P0023D05		No significant similarity found				-0.553222	-2.27606	0.525915	0.704643	0.156249	0.697	0.34779	0.000442106	0.371781	0.233763	0.789547	0.238761
1D	sb010P0007F17	GT093655	sb010P0007F17		No significant similarity found				0.762787	-2.35106	0.0625904	-0.486199	0.16741	0.817977	0.246428	0.00096072	0.923417	0.457184	0.797178	0.214618
1D	sb010P0034B17	GT103281	sb010P0034B17		No significant similarity found				0.479437	-2.39009	-0.23063	0.032174	-0.28214	0.000162929	0.428405	0.000355239	0.70215	0.957405	0.640099	0.999784
1D	sb010P0013D05	GT095699	sb010P0013D05		No significant similarity found				0.0523713	-2.4352	0.222088	0.158555	0.476312	-0.271387	0.920963	5.57146e-05	0.67434	0.764026	0.369888	0.607868
1D	sb010P0029L06	GT101687	sb010P0029L06	B9EM08	Coiled-coil domain-containing protein 50 (Salmo salar)	2e-06	ccd50		0.178175	-2.46386	0.853998	0.247108	0.341259	-0.190433	0.762151	0.000189862	0.153255	0.674874	0.562889	0.746357
1D	sb010P0007J17	GT093748	sb010-CL28Contig1	Q8JFQ5	Keratin 12 (Oncorhynchus mykiss)	1e-112	krt12		0.121012	-2.53021	-0.105058	-0.0386904	-0.312381	0.469357	0.868284	0.00142033	0.885514	0.957706	0.668967	0.52136
1D	sb010P0020J17	GT098395	sb010P0020J17		No significant similarity found				-0.109648	-2.54121	-0.557289	-0.423858	-1.02838	0.00479484	0.891686	0.00327113	0.490468	0.599374	0.207262	0.995248
1D	sb010P0022N05	GT099213	sb010P0022N05		No significant similarity found				-0.125561	-2.58557	0.269703	0.0661613	-0.0130972	0.0369063	0.821932	5.22148e-05	0.629293	0.905573	0.981263	0.947237
1D	sb010P0030B07	GT101813	sb010P0030B07	Q8BY87	Ubiquitin carboxyl-terminal hydrolase 47 (Mus musculus)	1e-103	usp47		0.236048	-2.5856	1.45488	-0.0106206	-0.395684	0.0405615	0.686207	9.45456e-05	0.0172506	0.985478	0.499267	0.944583
1D	sb010P0021N17	GT098858	sb010P0021N17		No significant similarity found				-1.1608	-2.63774	0.423457	-0.0853446	0.526245	-0.00909016	0.214068	0.00705074	0.646866	0.926317	0.569488	0.99214
1D	sb010P0010H06	GT094758	sb010-CL1962Contig1	Q5CZW1	Desmoplakin a (Danio rerio)	5e-22	dspa		-0.467996	-2.63969	0.804188	0.151477	0.843237	-0.35385	0.626646	0.0092736	0.404929	0.87468	0.382765	0.712797
1D	sb010P0014F17	GT096100	sb010P0014F17		No significant similarity found				0.133711	-2.65702	0.0893499	1.01187	0.433114	-1.08583	0.877995	0.0043064	0.918287	0.250271	0.619635	0.218029
1D	sb010P0043O16	GT106782	sb010-CL337Contig1	Q5FVA8	MGC97719 protein (Xenopus tropicalis)	1e-31	chchd1		-0.962034	-2.66822	0.607503	-0.36947	0.445172	0.00876736	0.216666	0.00141851	0.431944	0.63163	0.563812	0.990906
1D	sb010P0006L16	GT093428	sb010P0006L16	Q0H3C5	Green-sensitive opsin 2 (Poecilia reticulata)	1e-35	rh22		1.91745	-2.67266	-0.360636	1.22553	0.929408	-0.402601	0.0173523	0.00140621	0.640023	0.118492	0.23262	0.601767
1D	sb010P0013D18	GT095711	sb010P0013D18	Q1LVN1	Membrane protein FAM174B (Danio rerio)	9e-19	fam174b		0.206674	-2.79585	0.247346	-0.274094	0.0492034	-0.45223	0.77782	0.000538932	0.735668	0.708385	0.94641	0.537942
1D	sb010P0021J17	GT098765	sb010P0021J17	C3KGS6	NADH-cytochrome b5 reductase 3 (Anoplopoma fimbria)	1e-80	nb5r3		0.135842	-2.81097	0.264077	-0.191399	1.42193	0.145077	0.833779	0.000121487	0.683593	0.767549	0.0340785	0.822669
1D	sb010P0042I24	GT106303	sb010P0042I24		No significant similarity found				0.436412	-2.8393	-1.23969	0.217122	0.0727401	1.47039	0.65402	0.00602293	0.208007	0.823342	0.940359	0.137308
1D	sb010P0039A17	GT105112	sb010P0039A17		No significant similarity found				-1.01419	-2.86136	0.431364	-0.668197	0.443177	0.0852634	0.23462	0.0017486	0.609899	0.430659	0.600189	0.91951
1D	sb010P0023L18	GT099545	sb010P0023L18		No significant similarity found				0.633518	-2.97446	-0.365672	0.32208	-0.0188729	-0.151625	0.347559	9.17426e-05	0.585931	0.631187	0.977517	0.820953
1D	sb010P0006C07	GT093228	sb010P0006C07		No significant similarity found				-1.09774	-3.25567	1.95459	0.38371	-0.213844	-0.406356	0.125589	5.33034e-05	0.0086013	0.58623	0.761249	0.564435
1D	sb010P0013D07	GT095701	sb010P0013D07		No significant similarity found				-0.694534	-3.33292	-2.39786	0.0380729	-0.297967	-0.021825	0.428838	0.000544521	0.00936014	0.965233	0.733241	0.980066
1D	sb010P0032G05	GT102654	sb010P0032G05		No significant similarity found				-0.18231	-4.37335	1.57325	0.110327	0.148616	-0.0126206	0.803308	1.04545e-06	0.037822	0.880154	0.83908	0.986237
24U	sb010P0014N03	GT096274	sb010P0014N03		No significant similarity found				0.0225505	3.20883	0.0874332	-0.289902	-0.0633676	6.29984	0.991561	0.139184	0.967289	0.891858	0.976289	0.00551847
24U	sb010P0026F18	GT100507	sb010P0026F18		No significant similarity found				0.0225505	1.52186	0.362464	-0.896899	-2.62347	5.49873	0.986524	0.259171	0.786131	0.503237	0.0563635	0.00023153
24U	sb010P0029N21	GT101744	sb010P0029N21		No significant similarity found				0.0225505	1.52186	0	0	0.873166	5.24728	0.973641	0.0316923	1	1	0.206534	8.2462e-09
24U	sb010P0024F15	GT099775	sb010P0024F15		No significant similarity found				0.0225505	1.90553	0.173336	0.135796	0.746524	5.24406	0.986912	0.172086	0.899675	0.921319	0.587982	0.000546261
24U	sb010P0013F15	GT095752	sb010P0013F15		No significant similarity found				0.0225505	2.95639	0.20423	0.0187627	0.436765	5.22442	0.988275	0.0610795	0.894134	0.990244	0.776066	0.00168734
24U	sb010P0015B15	GT096376	sb010P0015B15		No significant similarity found				0.0945677	2.04372	0	0	-3.07467	4.81555	0.942221	0.124301	1	1	0.0237547	0.000770783
24U	sb010P0028K05	GT101315	sb010P0028K05		No significant similarity found				-2.59742	-0.0534752	-0.00735328	0.080544	-0.00212119	4.66158	0.135479	0.975039	0.996567	0.962412	0.99901	0.00977829
24U	sb010P0021M22	GT098840	sb010-CL503Contig1	Q7T3G4	Phosphoglycerate mutase 2 (Muscle) (Danio rerio)	5e-74	pgam2		1.21928	0.25333	-0.486362	-0.244874	0.141841	4.52014	0.316591	0.833915	0.687546	0.839378	0.906518	0.00066763
24U	sb010P0044H16	GT106988	sb010P0044H16	Q9QZ87	Zinc finger and BTB domain-containing protein 20 (Mus musculus)	5e-11	zbtb20		0.254865	0.590242	0.00199201	1.51719	-0.303583	4.26192	0.849442	0.660606	0.998816	0.263105	0.821132	0.00311209
24U	sb010P0029O17	GT101758	sb010-CL1413Contig1	A3KNH4	Diwanka protein, motor axon guidance (Danio rerio)	3e-26	plod3		-1.58275	0.0667005	0.106832	0.111106	0.449579	4.24103	0.175367	0.953784	0.926045	0.923095	0.696408	0.000783274
24U	sb010P0008K20	GT094127	sb010P0008K20	Q2YDQ1	Zgc:123297 (Danio rerio)	1e-07	zgc:123297		-0.440832	-0.675195	1.6136	0.053798	-2.18573	3.57902	0.618989	0.447464	0.0754056	0.951514	0.0182084	0.000285235
24U	sb010P0021F03	GT098658	sb010P0021F03	A5WW28	Novel protein similar to vertebrate S100 calcium binding protein A11 (Danio rerio)	7e-26	s100a11l		0.0225505	0.729033	0.0269495	0.145238	-0.0401803	3.49228	0.980763	0.437877	0.977011	0.87661	0.965731	0.000683621
24U	sb010P0015H24	GT096523	sb010P0015H24		No significant similarity found				0.75679	0.17797	-1.5021	0.0190756	1.79807	3.42129	0.379637	0.835373	0.0865976	0.982223	0.042204	0.000327604
24U	sb010P0029K17	GT101674	sb010P0029K17	C3YFA0	Hypothetical protein BRAFLDRAFT_85239 (Branchiostoma floridae)	7e-07	BRAFLDRAFT_85239		-0.859009	1.21985	-0.796165	0.124401	0.63108	3.34958	0.482424	0.320454	0.5148	0.918665	0.605179	0.00925561
24U	sb010P0017N03	GT097361	sb010P0017N03	P47990	Xanthine dehydrogenase/oxidase (Gallus gallus)	4e-38	xdh		-0.239433	1.38967	-0.514434	-0.0408462	0.365276	3.19659	0.819834	0.192053	0.62511	0.968994	0.728385	0.00440889
24U	sb010P0029B04	GT101464	sb010P0029B04		No significant similarity found				1.27628	-0.648761	0.0549182	-0.0434028	-0.159867	3.18199	0.180779	0.491728	0.953413	0.963173	0.864986	0.00177897
24U	sb010P0023B03	GT099306	sb010P0023B03	Q9PW00	Transposase (Pleuronectes platessa)	2.4	-		0.0225505	6.186	-0.533024	0.2022	-0.888699	3.07899	0.982862	1.33885e-06	0.612367	0.847311	0.399925	0.00583612
24U	sb010P0033F22	GT103007	sb010-CL455Contig1	Q56R17	Karyopherin alpha 4. nuclear pore complex (Rattus norvegicus)	1e-149	kpna4		0.0766754	-0.120653	-0.841642	0.875607	-0.457183	3.01009	0.921871	0.877363	0.286028	0.267383	0.559725	0.000493955
24U	sb010P0027N06	GT101027	sb010P0027N06	Q9UEG3	Myotubularin-related protein 3 (Homo sapiens)	1e-24	mtmr3		1.33183	0.179066	0.129291	-0.0321118	-1.74838	2.6972	0.154705	0.84585	0.888348	0.97218	0.0647002	0.0058906
24U	sb010P0034M24	GT103549	sb010P0034M24	A8C5I2	Transposase (Salmo salar)	1.9	-		0.0820998	0.0307308	-1.50577	0.0703545	0.197761	2.52336	0.92164	0.970627	0.0784352	0.932821	0.812767	0.00462395
24U	sb010P0023N03	GT099577	sb010P0023N03		No significant similarity found				0.0225505	0.867079	-0.111282	-0.0257812	-0.59597	2.52051	0.974973	0.23303	0.876991	0.971389	0.409597	0.00127986
24U	sb010P0026K17	GT100624	sb010P0026K17		No significant similarity found				-0.842673	0.709289	0.491396	0.674377	1.5447	2.51137	0.326874	0.408193	0.565544	0.431412	0.0773645	0.00566626
24U	sb010P0006L23	GT093434	sb010P0006L23	Q5WPB2	MAGI-1 (Danio rerio)	0.00002	magi1		-1.12508	-0.0983761	-1.17055	-0.231473	-0.494452	2.4414	0.151411	0.898536	0.136073	0.764292	0.522899	0.00319881
24U	sb010P0015F15	GT096468	sb010P0015F15	XP_002665537	ATP-dependent DNA helicase II-like (Danio rerio)	8e-06	LOC100331090		0.0225505	0.48475	0.201998	0.404896	-0.262567	2.41362	0.976761	0.532476	0.794254	0.601747	0.734714	0.00361906
24U	sb010P0004M23	GT092759	sb010P0004M23		No significant similarity found				-0.649689	1.30827	-1.21166	0.14068	-1.15167	2.28814	0.326125	0.0531764	0.0721653	0.830395	0.0866774	0.00135659
24U	sb010P0030D24	GT101876	sb010P0030D24		No significant similarity found				-0.0721013	0.0211865	0.854755	-0.705382	0.918743	2.23961	0.929686	0.979313	0.299658	0.390755	0.265561	0.00945725
24U	sb010P0017B21	GT097111	sb010P0017B21	C3KK77	THAP domain-containing protein 4 (Anoplopoma fimbria)	1e-06	thap4		-1.30589	0.671792	-0.451675	0.0513019	-0.650224	1.97715	0.0453591	0.291908	0.476432	0.935283	0.307409	0.0035092
24U	sb010P0039I17	GT105299	sb010P0039I17		No significant similarity found				-0.533716	-0.239604	0.0864181	-0.0620779	1.31581	1.95028	0.321502	0.654253	0.871498	0.907488	0.0185152	0.000860147
24U	sb010P0015J20	GT096564	sb010P0015J20		No significant similarity found				0.342638	-0.0465086	1.24194	0.331908	-0.392221	1.87916	0.542478	0.93392	0.0328281	0.555121	0.486071	0.00195357
24U	sb010P0018K23	GT097678	sb010P0018K23		No significant similarity found				0.589976	-0.0721886	-0.659153	-0.43906	0.64977	1.82776	0.37608	0.913222	0.323442	0.508896	0.330272	0.00903584
24U	sb010P0015M07	GT096622	sb010P0015M07	Q5ZMP3	Transmembrane protein 184C (Gallus gallus)	5e-07	tmem184c		0.444839	-0.549096	0.385495	-0.673482	0.502075	1.73084	0.412658	0.313249	0.477158	0.217988	0.355856	0.00287958
24U	sb010P0014M11	GT096258	sb010P0014M11		No significant similarity found				-0.546891	0.044571	-1.02593	0.0736043	0.949142	1.71109	0.300697	0.932207	0.0571815	0.888291	0.0772832	0.00244774
24U	sb010P0024K02	GT099879	sb010P0024K02		No significant similarity found				-0.287771	1.05084	-0.19555	-0.202079	-1.11416	1.61174	0.495542	0.0170638	0.642619	0.6316	0.011877	0.000521439
24U	sb010P0024J09	GT099862	sb010P0024J09		No significant similarity found				0.479038	0.394779	0.839666	0.0854438	-0.0294207	1.53001	0.394048	0.481626	0.139796	0.878494	0.958012	0.00952839
24U	sb010P0042K01	GT106325	sb010P0042K01	Q6DE36	Cyp27a1-prov protein (Xenopus laevis)	1e-40	cyp27a1-prov		0.958074	0.225676	-0.556887	-0.285762	0.496374	1.50102	0.0485301	0.632211	0.24188	0.544925	0.295814	0.00299998
24U	sb010P0031B16	GT102189	sb010-CL1772Contig1	O42103	Arrestin (Oryzias latipes)	1e-125	kfharr-r1		-0.535564	-0.0115699	0.381373	0.0214312	-0.362942	1.45651	0.0888567	0.969988	0.220454	0.944442	0.243046	3.90554e-05
24U	sb010P0005O22	GT096185	sb010P0005O22		No significant similarity found				0.211328	-0.0570363	-0.309722	-0.0628857	-0.0674786	1.40669	0.636917	0.898462	0.489955	0.888117	0.880008	0.00334789
24U	sb010P0036J16	GT104210	sb010-CL400Contig1	A5LG13	cGMP phosphodiesterase gamma subunit 6H, visual perception (Cyprinus carpio)	5e-29	pde6h		0.546235	0.148976	-0.303381	0.341525	0.377219	1.2927	0.107954	0.654949	0.365164	0.308839	0.261859	0.000449711
24U	sb010P0019D09	GT097876	sb010P0019D09		No significant similarity found				0.727581	0.288083	-0.162543	0.20226	-0.850083	1.22772	0.0709168	0.464786	0.679137	0.607021	0.0365215	0.00351841
24U	sb010P0043I23	GT106652	sb010-CL2020Contig1	C1BY90	Ubiquitin-like protein precursor (Esox lucius)	0.085	ubil		-0.912608	0.215853	-0.434955	-0.0824599	0.345828	0.837852	0.00428917	0.472122	0.152385	0.782813	0.252341	0.00811462
24D	sb010P0003C07	GT092195	sb010P0003C07		No significant similarity found				0.201971	0.00228808	0.127581	-0.16763	-0.526352	-0.650844	0.39951	0.992341	0.593342	0.483629	0.0332782	0.00971123
24D	sb010P0013N14	GT095920	sb010-CL224Contig1	B7U7W5	Cytochrome b (Fundulus heteroclitus)	1e-170	cytb		-0.22981	-0.397066	0.126943	-0.0311447	0.0941239	-0.689175	0.239499	0.0465559	0.51264	0.871973	0.626819	0.00108538
24D	sb010P0002C18	GT091876	sb010P0002C18		No significant similarity found				-0.19358	-0.24787	0.0758293	-0.00224413	-0.00239136	-0.73785	0.439966	0.324203	0.761334	0.992823	0.992352	0.00547961
24D	sb010P0035L02	GT103875	sb010P0035L02	Q9YGS2	Reverse transcriptase-like protein (Fugu rubripes)	2e-21	rtl		-0.547922	0.101752	-0.191856	0.627846	-0.289463	-0.737919	0.0426919	0.697579	0.465109	0.0214494	0.272996	0.00773781
24D	sb010P0015G06	GT096482	sb010P0015G06		No significant similarity found				0.0626829	0.0287476	0.123717	0.147616	-0.0353035	-0.756048	0.792776	0.90406	0.604681	0.537152	0.882332	0.00315267
24D	sb010P0032G03	GT102652	sb010P0032G03	Q90ZF4	V-ATPase subunit A (Fundulus heteroclitus)	3e-97	vph1		-0.434686	0.305389	0.0421993	0.356492	-0.0971501	-0.759108	0.109916	0.256533	0.874158	0.186949	0.715632	0.00721021
24D	sb010P0036J19	GT104213	sb010P0036J19		No significant similarity found				0.428091	0.090675	0.579755	0.237486	-0.529898	-0.771845	0.125042	0.740778	0.0406928	0.388648	0.0600256	0.00779676
24D	sb010P0042G16	GT106252	sb010P0042G16		No significant similarity found				0.461395	0.418321	-0.0935522	0.368505	-0.159267	-0.789061	0.0876837	0.120043	0.723241	0.169042	0.547345	0.00504364
24D	sb010P0002G18	GT091961	sb010P0002G18		No significant similarity found				-0.19492	0.199079	0.288792	-0.234975	0.0123458	-0.790353	0.492025	0.482906	0.310836	0.408305	0.965157	0.00823793
24D	sb010P0014A07	GT095974	sb010P0014A07		No significant similarity found				-0.60474	-0.677026	0.139316	0.52923	-0.710205	-0.801061	0.0389032	0.0218294	0.623078	0.0685541	0.0165663	0.0075457
24D	sb010P0018L14	GT097693	sb010P0018L14	Q28J95	Novel Tetraspanin family protein (Xenopus tropicalis)	3e-31	-		-0.475446	0.469108	0.156301	0.670378	-0.505221	-0.813587	0.114767	0.119495	0.597661	0.0290438	0.0945786	0.00917502
24D	sb010P0043O02	GT106768	sb010P0043O02	B5XFX9	Dehydrogenase/reductase SDR family member 13 (Salmo salar)	2e-72	dhrs13		-0.182398	0.0702885	-0.174492	0.393786	0.19077	-0.820116	0.54328	0.814338	0.560798	0.194104	0.525046	0.00945412
24D	sb010P0010P14	GT094934	sb010P0010P14		No significant similarity found				0.382925	0.503336	0.0182786	0.466135	-0.111455	-0.828841	0.18658	0.085585	0.949024	0.110194	0.697001	0.00636135
24D	sb010P0003K07	GT092350	sb010P0003K07		No significant similarity found				0.24395	0.320675	0.178097	-0.019097	-0.198524	-0.844004	0.323691	0.197013	0.469616	0.937941	0.420687	0.00152869
24D	sb010P0043K14	GT106690	sb010P0043K14		No significant similarity found				0.492586	0.38607	0.113694	0.430062	0.041462	-0.852581	0.101851	0.196133	0.699976	0.151166	0.888127	0.00645801
24D	sb010P0012B06	GT095310	sb010P0012B06		No significant similarity found				-0.743323	-0.0884377	0.318957	-0.152591	0.0557969	-0.869982	0.0119236	0.753018	0.260884	0.587768	0.84256	0.00381277
24D	sb010P0008D03	GT093952	sb010P0008D03		No significant similarity found				0.10582	0.353583	-0.0986819	0.649111	-0.368579	-0.879362	0.716289	0.229513	0.734645	0.0315725	0.210808	0.00462837
24D	sb010P0003H03	GT092294	sb010P0003H03		No significant similarity found				-0.440885	0.459196	-0.435038	0.538091	-0.14061	-0.89047	0.137397	0.122346	0.142507	0.0721649	0.630258	0.00427268
24D	sb010P0016H15	GT096879	sb010P0016H15		No significant similarity found				-0.497833	0.52644	-0.0489242	0.396779	-0.0188339	-0.906045	0.124447	0.104987	0.877729	0.217635	0.952765	0.00720799
24D	sb010P0043G07	GT106593	sb010P0043G07		No significant similarity found				0.538804	0.383143	0.682838	0.0141367	-0.640744	-0.909859	0.0648048	0.183301	0.0212113	0.960283	0.0298086	0.00287618
24D	sb010P0042K15	GT106339	sb010P0042K15		No significant similarity found				-0.333362	0.199781	-0.444563	0.601267	0.0203645	-0.916474	0.287037	0.521045	0.158526	0.0596804	0.947674	0.00553582
24D	sb010P0009P15	GT094597	sb010P0009P15		No significant similarity found				0.185452	0.00937387	-0.0690386	0.807539	0.0722585	-0.941366	0.585161	0.977936	0.838646	0.0223688	0.831236	0.00863999
24D	sb010P0013M12	GT095900	sb010-CL27Contig1	A7YYG0	Pdcl3 protein (Danio rerio)	6e-85	pdcl3		-0.710857	0.233921	-0.149171	0.360285	-0.0747027	-0.942512	0.0280939	0.454453	0.632457	0.252144	0.810455	0.00457846
24D	sb010P0024H14	GT099821	sb010P0024H14		No significant similarity found				-0.455982	0.714226	0.0484082	0.687933	-0.575295	-0.956877	0.168293	0.0345642	0.881964	0.0412848	0.0848513	0.00579797
24D	sb010P0031A18	GT102170	sb010P0031A18	Q8N5F7	NF-kappa-B-activating protein (Homo sapiens)	3e-59	nkap		0.226161	-0.165418	0.0785137	-0.302188	0.208055	-0.981143	0.520155	0.637568	0.822827	0.391396	0.553903	0.0081829
24D	sb010P0035I20	GT103822	sb010P0035I20		No significant similarity found				-0.386002	0.00918825	-0.42983	-0.0689701	-0.299033	-0.992161	0.239986	0.977438	0.191877	0.831942	0.360572	0.00427549
24D	sb010P0041O07	GT106057	sb010P0041O07		No significant similarity found				0.440883	-0.248563	0.797129	-0.237809	-0.737663	-1.00965	0.18937	0.455129	0.0211856	0.474703	0.031939	0.00434732
24D	sb010P0038G15	GT104878	sb010P0038G15		No significant similarity found				-0.298051	0.0640367	-0.653284	0.182649	0.52275	-1.01541	0.386715	0.85163	0.0633999	0.594431	0.133633	0.00535368
24D	sb010P0013B20	GT095669	sb010P0013B20		No significant similarity found				0.445953	-0.538187	0.475641	-0.339633	-0.681949	-1.03101	0.186599	0.113183	0.159727	0.311687	0.0472503	0.00382713
24D	sb010P0013D03	GT095697	sb010P0013D03	Q6NVL4	Nucleobindin 1 (Xenopus tropicalis)	1e-27	nucb1		-0.422879	0.226602	0.0660124	0.719773	0.151151	-1.0345	0.238877	0.524695	0.852553	0.0494203	0.67078	0.00613248
24D	sb010P0013I10	GT095812	sb010P0013I10		No significant similarity found				-0.555405	0.260627	-0.783725	0.0620299	-0.303821	-1.04338	0.0722008	0.389357	0.0132371	0.836777	0.316663	0.00142706
24D	sb010P0041M18	GT106024	sb010P0041M18		No significant similarity found				0.785219	-0.216971	-0.285001	-0.404639	-1.15177	-1.04945	0.0405449	0.559321	0.444028	0.279416	0.00371539	0.00754274
24D	sb010P0031O07	GT102472	sb010P0031O07		No significant similarity found				0.491283	-0.39956	0.560882	-0.246323	-0.331555	-1.05819	0.0784191	0.148976	0.0460552	0.368728	0.228719	0.000446584
24D	sb010P0009H03	GT094399	sb010-CL1416Contig1	A2TGR5	Polyprotein (Patinopecten yessoensis)	6e-31	-		-0.808956	0.530089	0.036281	0.434693	0.247742	-1.06148	0.0236237	0.129152	0.915749	0.21065	0.471859	0.00383753
24D	sb010P0001H02	GT091638	sb010P0001H02		No significant similarity found				-0.430828	0.399315	0.777087	0.496738	-0.108183	-1.06421	0.26545	0.301336	0.0492571	0.200594	0.777757	0.00862294
24D	sb010P0019D15	GT097882	sb010P0019D15		No significant similarity found				-0.27941	0.686182	-0.0938904	0.354347	-0.55536	-1.07295	0.421967	0.05436	0.786335	0.309997	0.115777	0.00379583
24D	sb010P0035N06	GT103926	sb010P0035N06		No significant similarity found				0.641353	-0.626658	0.613544	-0.254979	-0.504231	-1.09344	0.0337397	0.0377315	0.0416439	0.384232	0.0906932	0.000646791
24D	sb010P0027D16	GT100822	sb010P0027D16		No significant similarity found				-1.49072	-0.173602	0.555269	0.766901	-1.07917	-1.11226	0.000709793	0.665276	0.172159	0.062691	0.010637	0.00866971
24D	sb010P0011D03	GT095012	sb010P0011D03		No significant similarity found				-0.0637305	0.314735	0.515163	0.437057	-0.196047	-1.14148	0.863986	0.400123	0.172411	0.245076	0.598944	0.00411101
24D	sb010P0010L03	GT094839	sb010P0010L03		No significant similarity found				-0.319564	0.562311	-0.264846	0.511852	0.0955878	-1.16567	0.36046	0.112406	0.447563	0.147084	0.783153	0.00191264
24D	sb010P0043L03	GT106702	sb010P0043L03		No significant similarity found				0.62548	0.448248	0.295472	0.455335	-0.158846	-1.20913	0.127319	0.270232	0.464938	0.262876	0.693553	0.00487458
24D	sb010P0007K01	GT093754	sb010P0007K01		No significant similarity found				0.391752	0.7412	0.0152373	0.306398	-0.351965	-1.21291	0.330282	0.070642	0.969565	0.445069	0.381063	0.00446412
24D	sb010P0029D15	GT101516	sb010P0029D15		No significant similarity found				-0.328723	0.311323	-0.281761	0.780597	-0.435164	-1.21931	0.378203	0.403664	0.449315	0.0417225	0.245559	0.00230202
24D	sb010P0006L03	GT093417	sb010P0006L03		No significant similarity found				0.0909305	0.147261	0.108145	0.320064	0.727984	-1.21968	0.815825	0.706215	0.781808	0.41459	0.0692795	0.00354646
24D	sb010P0021D02	GT098611	sb010P0021D02		No significant similarity found				-0.691313	0.578345	0.182183	0.71717	-0.267312	-1.23295	0.0673797	0.123006	0.621137	0.0582473	0.469333	0.00194783
24D	sb010P0013H15	GT095794	sb010P0013H15		No significant similarity found				-0.359794	0.653339	-0.32298	0.591826	-0.357957	-1.24457	0.26736	0.0486938	0.318494	0.0726029	0.269762	0.000461597
24D	sb010P0025M20	GT100305	sb010P0025M20		No significant similarity found				0.0321417	0.00991641	0.557868	-0.0766724	-0.336342	-1.26021	0.927868	0.977717	0.123166	0.829079	0.346865	0.00113754
24D	sb010P0006B19	GT093217	sb010P0006B19	Q9TR36	Phosphatidylinositol transfer protein beta isoform (Bos taurus)	6e-78	pitpnb		0.703446	-0.00306008	0.188598	-0.0855756	-0.590755	-1.295	0.0504586	0.992998	0.589465	0.806224	0.0974839	0.000723276
24D	sb010P0022E21	GT099022	sb010P0022E21		No significant similarity found				0.258594	0.124426	-0.672176	-0.27847	0.136712	-1.29941	0.455103	0.718377	0.0581463	0.421526	0.691992	0.000618648
24D	sb010P0012E06	GT095375	sb010P0012E06		No significant similarity found				-0.326613	-0.768099	0.00563862	-0.599117	0.362858	-1.31273	0.467955	0.0937762	0.98996	0.187343	0.420493	0.00588724
24D	sb010P0041H14	GT105924	sb010P0041H14		No significant similarity found				0.00211615	0.350843	0.00980031	1.03552	-0.101642	-1.33405	0.996492	0.467888	0.983754	0.0377206	0.832795	0.00875973
24D	sb010P0023C19	GT099345	sb010P0023C19		No significant similarity found				0.374152	-1.19226	0.785964	-0.0668715	-0.124538	-1.39661	0.433299	0.0166148	0.105326	0.888098	0.793359	0.0057432
24D	sb010P0018J06	GT097638	sb010-CL2322Contig1	Q7SXK8	Hsp40 homolog, subfamily A, member 3B (Danio rerio)	7e-31	hsp40a3b		0.639619	0.253002	0.382169	-0.136421	-0.543252	-1.45484	0.210836	0.616939	0.451065	0.78709	0.286235	0.00664266
24D	sb010P0006M07	GT093442	sb010P0006M07		No significant similarity found				0.194317	-0.923978	0.740961	-1.0163	0.599249	-1.49684	0.720363	0.0956601	0.178089	0.0680691	0.273728	0.0090161
24D	sb010P0018C05	GT097475	sb010P0018C05		No significant similarity found				-0.615274	-0.00849698	-0.0401505	-0.141657	0.155688	-1.5344	0.210924	0.986042	0.934119	0.770692	0.748746	0.00324611
24D	sb010P0035N02	GT103922	sb010P0035N02		No significant similarity found				0.203482	1.01574	-0.0252594	0.43915	-0.203687	-1.60056	0.71662	0.0769423	0.964023	0.435162	0.716347	0.00705592
24D	sb010P0017I18	GT097263	sb010P0017I18		No significant similarity found				0.227192	-0.347604	-0.769501	-0.572153	-0.277198	-1.63764	0.633502	0.466768	0.112852	0.234288	0.561081	0.00152049
24D	sb010P0043L07	GT106706	sb010P0043L07		No significant similarity found				1.0115	-1.28908	0.341446	0.686654	0.413056	-1.64206	0.0985862	0.0377118	0.569715	0.256626	0.492161	0.00946073
24D	sb010P0018L01	GT097680	sb010P0018L01		No significant similarity found				-0.647831	0.842223	0.359822	0.853301	-0.846845	-1.69064	0.165516	0.074333	0.436309	0.0707846	0.0728345	0.000804828
24D	sb010P0032H02	GT102673	sb010P0032H02		No significant similarity found				0.306211	0.456111	-0.195874	1.02918	0.482541	-1.69265	0.48341	0.298809	0.653188	0.0233109	0.272169	0.000443187
24D	sb010P0018I06	GT097615	sb010P0018I06		No significant similarity found				0.444496	-0.468634	0.318392	-1.19399	0.986077	-1.69346	0.407312	0.382607	0.551755	0.0311152	0.0717458	0.00311981
24D	sb010P0018C06	GT097476	sb010P0018C06		No significant similarity found				-0.0614158	-1.10922	0.931925	-0.21053	-0.292378	-1.73836	0.921788	0.0834334	0.143063	0.736658	0.640765	0.00860173
24D	sb010P0032F07	GT102632	sb010P0032F07	Q5U4F4	Transmembrane protein 135 (Rattus norvegicus)	8e-22	tmem135		0.619284	0.32113	0.592836	-0.352933	-0.769494	-1.75249	0.312994	0.59867	0.333783	0.563148	0.211938	0.00670064
24D	sb010P0014I18	GT096171	sb010P0014I18		No significant similarity found				-0.490961	-0.167422	-0.38869	-0.378202	0.33101	-1.77179	0.421782	0.783167	0.523986	0.535175	0.587037	0.00612322
24D	sb010P0040D02	GT105538	sb010P0040D02		No significant similarity found				0.281469	0.0001234	0.108214	0.573659	0.0107649	-1.84866	0.639586	0.999836	0.856914	0.342522	0.985686	0.00398411
24D	sb010P0007I02	GT093710	sb010P0007I02	Q6AZD1	Transmembrane protein 179 (Danio rerio)	3e-14	tmem179		0.361095	0.305454	0.00650522	-0.975931	0.862826	-1.85784	0.54626	0.609476	0.991302	0.109137	0.154841	0.00366086
24D	sb010P0001L16	GT091735	sb010P0001L16		No significant similarity found				-0.557963	0.120943	0.765035	0.53032	1.34658	-1.90675	0.414544	0.858913	0.265458	0.43781	0.0546601	0.0081017
24D	sb010P0031N19	GT102463	sb010P0031N19	Q149N8	Ubiquitin-protein ligase SHPRH (Homo sapiens)	3e-82	shprh		0.394424	0.155187	0.793047	-0.331179	-0.321262	-1.92804	0.533901	0.806154	0.215248	0.60112	0.612013	0.00431591
24D	sb010P0005J19	GT093041	sb010P0005J19		No significant similarity found				-0.514654	0.164906	0.996568	0.252663	0.337598	-2.00693	0.437836	0.802838	0.138033	0.702249	0.60982	0.00443049
24D	sb010P0011K04	GT095160	sb010P0011K04		No significant similarity found				-0.0189086	-0.898217	0.413946	0.300886	0.370306	-2.02668	0.979167	0.220335	0.568543	0.678164	0.609806	0.00818767
24D	sb010P0020D03	GT098239	sb010P0020D03	Q6AZV5	Hip1-prov protein (Xenopus laevis)	2e-14	hip1r		0.266831	0.693998	-0.399181	0.527771	-1.09489	-2.06877	0.547507	0.123713	0.369897	0.238029	0.0180031	4.64009e-05
24D	sb010P0013E10	GT095725	sb010P0013E10		No significant similarity found				-0.122234	0.156157	-0.684029	0.186575	0.439601	-2.07422	0.789811	0.733548	0.142395	0.684334	0.340974	7.19289e-05
24D	sb010P0013D24	GT095717	sb010P0013D24		No significant similarity found				-0.661625	0.641631	-0.599309	-0.995473	1.20513	-2.07847	0.375556	0.38998	0.421655	0.185858	0.111506	0.00814113
24D	sb010P0024C03	GT099694	sb010-CL983Contig1	Q9W7C8	Putative uncharacterized protein (Oryzias latipes)	3e-22	-		1.10573	-0.504655	-0.598852	-0.200101	-0.396291	-2.23927	0.0312197	0.311325	0.231119	0.686047	0.425144	7.11673e-05
24D	sb010P0013A07	GT095637	sb010P0013A07		No significant similarity found				0.883188	0.657675	-1.82843	-1.1061	1.50717	-2.27142	0.208849	0.346666	0.0122746	0.118053	0.0360624	0.00240017
24D	sb010P0011F05	GT095055	sb010-CL420Contig1	Q4SDG3	Ubiquitin carrier protein (Tetraodon nigroviridis)	1e-83	ubc		0.0760541	0.197579	1.06267	-0.212567	0.31361	-2.3558	0.925094	0.807113	0.194909	0.792818	0.698568	0.00614816
24D	sb010P0013I22	GT095821	sb010-CL101Contig1	A8DY17	NOD-like receptor C (Danio rerio)	1e-44	-		0.123072	0.303798	-0.729329	-0.422804	-0.191274	-2.38686	0.877997	0.705008	0.366026	0.598679	0.811481	0.00520386
24D	sb010P0011I18	GT095131	sb010P0011I18		No significant similarity found				-0.315827	-0.848978	-0.0392853	-0.631928	0.188565	-2.46216	0.625138	0.194219	0.951448	0.331014	0.770235	0.000543822
24D	sb010P0031A17	GT102169	sb010P0031A17		No significant similarity found				0.731954	-0.411498	0.0601435	-0.367303	-0.205671	-2.48985	0.234138	0.500275	0.921242	0.547105	0.7355	0.000248868
24D	sb010P0027I04	GT100923	sb010P0027I04		No significant similarity found				-0.127517	-0.0539906	-0.226171	-0.390528	0.337298	-2.63337	0.894177	0.955081	0.813539	0.684078	0.725168	0.00930949
24D	sb010P0007E07	GT093623	sb010P0007E07	Q6DGN6	Protein SPT2 homolog (SPT2 domain-containing protein 1) (Danio rerio)	3e-28	spty2d1		0.661956	-0.455148	-0.174276	-0.756679	0.287847	-2.64197	0.383729	0.547956	0.817608	0.32029	0.703475	0.00131108
24D	sb010P0036E05	GT104083	sb010P0036E05		No significant similarity found				-0.00413392	-0.486373	-1.34932	0.229614	-0.15575	-2.67848	0.995616	0.51938	0.0801648	0.7604	0.836059	0.00110567
24D	sb010P0036H13	GT104161	sb010P0036H13		No significant similarity found				0.134461	0.995558	0.204878	-0.0383187	1.42543	-2.69988	0.858964	0.194179	0.786651	0.959604	0.0666763	0.00107912
24D	sb010P0008M06	GT094160	sb010P0008M06		No significant similarity found				0.582413	-0.812244	-0.684501	-0.665211	0.0142697	-2.72217	0.432457	0.275819	0.357114	0.370647	0.984579	0.00077886
24D	sb010P0037F15	GT104486	sb010P0037F15		No significant similarity found				-0.0442372	0.0395453	-0.131798	0.410688	0.756933	-2.80688	0.915915	0.924804	0.753261	0.330616	0.0780494	1.30979e-07
24D	sb010P0013G15	GT095773	sb010P0013G15		No significant similarity found				-1.05392	0.390749	-0.447433	0.111296	0.812526	-2.83295	0.18271	0.617001	0.56712	0.886523	0.301542	0.000904512
24D	sb010P0006M19	GT093454	sb010P0006M19	Q6DGJ3	Mitochondrial import inner membrane translocase subunit Tim13 (Danio rerio)	5e-44	timm13		0.331692	-0.415358	-0.144163	-0.610781	-0.636994	-2.90112	0.634014	0.551468	0.835835	0.382708	0.362876	0.000199148
24D	sb010P0011I06	GT095119	sb010P0011I06	Q4S8J7	Chromosome 2 SCAF14705, whole genome shotgun sequence (Tetraodon nigroviridis)	1e-63	-		0.0773451	-1.16503	-1.20176	-0.314203	0.432449	-2.90256	0.933184	0.2123	0.198592	0.73364	0.63981	0.00335743
24D	sb010P0006D07	GT093249	sb010P0006D07		No significant similarity found				0.232435	-1.11511	-1.15607	0.302316	-0.836531	-3.09666	0.795132	0.218212	0.202171	0.735673	0.353119	0.00144806
24D	sb010P0025A18	GT100029	sb010P0025A18		No significant similarity found				0.604902	-0.300423	-0.233177	-0.490181	-0.911182	-3.18244	0.282976	0.591311	0.676582	0.382788	0.109805	2.33814e-06
24D	sb010P0017L07	GT097320	sb010P0017L07		No significant similarity found				0.538253	-0.0727577	0.571106	-1.82487	-0.492587	-3.21574	0.573921	0.939264	0.550897	0.0630701	0.606699	0.00186358
24D	sb010P0003G12	GT092280	sb010P0003G12		No significant similarity found				-0.912633	-0.111715	-0.878843	-0.620867	0.435293	-3.61378	0.298626	0.897896	0.316574	0.477475	0.617735	0.000210928
24D	sb010P0008L01	GT094132	sb010P0008L01		No significant similarity found				-0.0338626	0.774425	1.56533	-0.991807	-0.10074	-3.68074	0.977249	0.515692	0.193425	0.406157	0.932392	0.00379328
24D	sb010P0005H04	GT092979	sb010P0005H04		No significant similarity found				-1.22554	-0.539036	-0.00719232	0.920661	0.733506	-3.70591	0.195018	0.564499	0.99385	0.327502	0.434048	0.000351265
24D	sb010P0008H02	GT094043	sb010P0008H02		No significant similarity found				0.459953	1.43772	0	-0.105037	2.18866	-3.71588	0.699762	0.2328	1	0.929744	0.0733882	0.00360555
24D	sb010P0032P16	GT102871	sb010P0032P16		No significant similarity found				0.522992	-1.13709	0.535537	-0.135537	-0.0205075	-4.11443	0.614812	0.277478	0.606387	0.896045	0.984225	0.000356121
24D	sb010P0024E22	GT099758	sb010P0024E22		No significant similarity found				0.207912	0.590891	-0.290929	-0.122474	0.00442257	-4.22751	0.734523	0.338262	0.635425	0.841573	0.994239	7.38569e-08
24D	sb010P0014O22	GT096313	sb010-CL1969Contig1	C3KJZ9	Cyclin-dependent kinase 2-associated protein 2 (Anoplopoma fimbria)	3e-56	cdka2		-0.677602	-0.20618	-0.450808	0.0531985	-0.751162	-4.32171	0.362279	0.780335	0.542958	0.942603	0.313254	1.51852e-06
24D	sb010P0012J23	GT095505	sb010P0012J23		No significant similarity found				-1.60192	0.380002	-0.475342	0.0620226	-0.338116	-4.63376	0.0085676	0.510938	0.411804	0.914268	0.558321	3.13972e-09
24D	sb010P0015P24	GT096706	sb010-CL1218Contig1	A9ZTA8	Ribosomal protein L29 (Solea senegalensis)	7e-26	rpl29		-1.22931	-0.578875	-0.372416	-0.462841	1.20236	-4.64081	0.263521	0.595684	0.732487	0.671129	0.273928	0.000153106
24D	sb010P0007A07	GT093530	sb010P0007A07	B4KQR3	GI19140 (Drosophila mojavensis)	0.011	gi19140		-0.660283	-0.185448	-1.03392	-0.59806	0.591741	-5.00508	0.390195	0.808277	0.182115	0.435915	0.440733	1.99689e-07
24D	sb010P0041M05	GT106013	sb010P0041M05		No significant similarity found				-0.0276864	0.0778505	0.0183199	-0.451713	-0.254081	-5.79175	0.946664	0.850832	0.964693	0.279565	0.540472	3.25976e-15
3U	sb010P0022F15	GT099038	sb010P0022F15	Q4RQM4	Myosin 10 (Tetraodon nigroviridis)	4e-12	myh10		0.0225505	-2.01298	4.6711	-0.0251222	0.335967	2.7315	0.988077	0.188314	0.0038365	0.986717	0.823884	0.0775182
3U	sb010P0031C24	GT102219	sb010P0031C24		No significant similarity found				0.559149	-0.487039	3.89808	-0.498405	1.32979	1.11591	0.403495	0.466226	1.48673e-06	0.455976	0.0525915	0.100871
3U	sb010P0009M17	GT094529	sb010-CL176Contig1	Q7ZW92	Serine/threonine kinase receptor associated protein (Danio rerio)	1e-128	strap		0.0988025	-0.31391	3.7176	1.30279	0.277485	5.04582	0.918216	0.744438	0.000475917	0.181935	0.773186	0.00327131
3U	sb010P0037H07	GT104526	sb010P0037H07		No significant similarity found				-0.635546	1.64882	3.40754	1.26392	-0.594922	-0.579398	0.449725	0.0557851	0.000265001	0.137904	0.478973	0.490431
3U	sb010P0040G20	GT105605	sb010P0040G20		No significant similarity found				0.668914	1.22304	2.93081	-0.266473	-1.29417	-0.369946	0.430301	0.153943	0.00140295	0.752384	0.132118	0.661614
3U	sb010P0044F08	GT106934	sb010P0044F08		No significant similarity found				0.32508	0.482335	2.84704	0.00990932	-0.168438	-0.248334	0.689864	0.554405	0.00130548	0.990283	0.836047	0.760371
3U	sb010P0018G08	GT097573	sb010P0018G08		No significant similarity found				0.643446	-0.286464	2.69279	-0.490112	-0.842992	-0.167175	0.395635	0.704001	0.00105975	0.516609	0.267709	0.824402
3U	sb010P0042J19	GT106319	sb010P0042J19		No significant similarity found				0.291436	-0.639432	2.4728	-0.190773	1.45421	-0.698962	0.74252	0.472484	0.00837662	0.829648	0.108068	0.432628
3U	sb010P0037L20	GT104633	sb010P0037L20		No significant similarity found				-0.138198	-0.542403	2.41207	0.153982	-1.39967	-0.400796	0.819024	0.372036	0.000328837	0.798795	0.025943	0.508281
3U	sb010P0004G23	GT092625	sb010-CL147Contig2	Q5XJS7	2-deoxyribose-5-phosphate aldolase homolog (Danio rerio)	6e-86	dera		-0.784994	1.24454	2.36285	1.87313	-1.3948	-1.12323	0.34567	0.139004	0.00704473	0.0291991	0.0987471	0.180387
3U	sb010P0034G19	GT103401	sb010P0034G19		No significant similarity found				0.0117994	-0.208244	2.34379	0.109417	0.312969	0.0109861	0.984926	0.739022	0.000648854	0.860956	0.616983	0.985965
3U	sb010P0034O07	GT103578	sb010P0034O07		No significant similarity found				0.0159166	1.66694	2.32019	-0.0948742	0.106135	-0.23976	0.982093	0.024084	0.00240989	0.893586	0.881049	0.735522
3U	sb010P0019N19	GT098114	sb010P0019N19		No significant similarity found				0.266274	-0.749588	2.31024	-0.771064	-0.395429	0.465913	0.620917	0.169454	0.000138203	0.157917	0.463732	0.388745
3U	sb010P0037L07	GT104620	sb010-CL61Contig1	Q4S8J7	Chromosome 2 SCAF14705 (Tetraodon nigroviridis)	1e-63	-		-0.102969	0.166647	2.2954	0.26393	-0.890146	-0.1676	0.314632	0.423392	9.44794e-05	0.628327	0.127188	0.607911
3U	sb010P0006F14	GT093298	sb010P0006F14		No significant similarity found				2.11207	-0.281862	2.29049	0.314748	0.35168	-0.162439	0.0110733	0.721164	0.00629454	0.690302	0.656278	0.836928
3U	sb010P0023L19	GT099546	sb010P0023L19		No significant similarity found				-0.93815	1.69135	2.28243	1.87345	-0.537621	-0.280691	0.196748	0.0236465	0.0030509	0.0129617	0.45544	0.695838
3U	sb010P0034B08	GT103273	sb010P0034B08	Q68F67	DENN domain-containing protein 1A (Xenopus laevis)	5e-07	dennd1a		0.150317	-0.252341	2.23445	-0.0931542	-0.463111	-0.034559	0.799283	0.669775	0.000598828	0.874749	0.435396	0.95336
3U	sb010P0025G06	GT100154	sb010P0025G06		No significant similarity found				-0.405547	0.889167	2.23179	-0.0528088	-0.320332	-0.262603	0.552915	0.197933	0.00239105	0.938239	0.638923	0.700335
3U	sb010P0026F07	GT100496	sb010P0026F07		No significant similarity found				0.0864193	-1.14369	2.22405	0.0774659	0.154659	-0.730398	0.898134	0.0974379	0.00226504	0.908637	0.818838	0.283628
3U	sb010P0037N19	GT104678	sb010P0037N19		No significant similarity found				-0.379762	-0.155856	2.20827	-0.458252	0.797193	-0.216472	0.619574	0.83829	0.00646854	0.549488	0.300538	0.776897
3U	sb010P0007K06	GT093759	sb010P0007K06		No significant similarity found				-0.199975	-0.603276	2.20778	0.186911	0.301349	0.0316941	0.725537	0.293351	0.000455177	0.742779	0.597237	0.955585
3U	sb010P0041E02	GT105844	sb010P0041E02		No significant similarity found				0.920329	0.798492	2.18846	0.0151465	1.14273	0.705327	0.211554	0.276938	0.00481188	0.98339	0.123304	0.335876
3U	sb010P0006O19	GT093500	sb010P0006O19		No significant similarity found				0.240868	-0.480405	2.18249	-0.0908075	0.457789	-0.259627	0.709031	0.458203	0.00177973	0.888016	0.47946	0.687575
3U	sb010P0035H03	GT103782	sb010-CL207Contig1	Q6UZF9	40S ribosomal protein S30 (Hippocampus comes)	4e-68	rps30		0.635631	-1.15137	2.18168	-1.38621	-0.0320333	-0.349318	0.150346	0.0118621	1.71145e-05	0.0029996	0.941252	0.423954
3U	sb010P0043D07	GT106525	sb010P0043D07	Q6PC74	Cellular retinaldehyde-binding protein a (Danio rerio)	0.091	rlbp1a		0.205842	-1.04879	2.17632	0.499933	-0.148079	-0.6215	0.786471	0.173614	0.00692117	0.511789	0.845446	0.415605
3U	sb010P0037F06	GT104478	sb010P0037F06		No significant similarity found				-0.495463	0.833678	2.17499	-0.202218	0.471368	-0.603162	0.499043	0.258481	0.0051953	0.781979	0.520001	0.41136
3U	sb010P0041N09	GT106036	sb010P0041N09		No significant similarity found				-1.00243	0.0606898	2.16612	0.905449	-0.966011	-0.316228	0.0964267	0.918041	0.000809858	0.131664	0.108606	0.592651
3U	sb010P0004L04	GT092721	sb010P0004L04		No significant similarity found				-1.59002	1.37159	2.13905	0.446787	0.128411	-0.556238	0.0484358	0.0862288	0.00948858	0.568158	0.869388	0.477965
3U	sb010P0021N06	GT098848	sb010P0021N06	Q9DGQ5	Gelsolin (Danio rerio)	2e-73	scinla		0.0531595	-0.408422	2.08586	-0.565563	0.0473968	-0.937138	0.921024	0.448282	0.00044161	0.295711	0.929561	0.0877486
3U	sb010P0034L19	GT103520	sb010P0034L19	Q05A66	Transforming, acidic coiled-coil containing protein 1 (Mus musculus)	2e-87	tacc1		1.3951	-0.924318	2.06887	0.46338	-0.0993299	-0.00375403	0.0424199	0.170921	0.00368202	0.487581	0.881279	0.995496
3U	sb010P0011J19	GT095154	sb010P0011J19		No significant similarity found				0.55546	-0.629074	2.05729	0.118803	-0.617266	-0.113118	0.292076	0.233941	0.000387386	0.820222	0.242641	0.828681
3U	sb010P0040H08	GT105616	sb010P0040H08		No significant similarity found				0.568942	-0.390302	2.00631	0.340471	-1.16573	0.216599	0.314604	0.488431	0.00106112	0.545242	0.0443777	0.699871
3U	sb010P0006D20	GT093260	sb010P0006D20		No significant similarity found				0.37971	-0.309975	2.00518	0.0544043	-1.40982	-0.762892	0.583914	0.65455	0.00636078	0.937307	0.0482478	0.274611
3U	sb010P0001H08	GT091643	sb010P0001H08		No significant similarity found				-0.251996	0.0573824	1.99741	-0.196614	-0.287924	-0.440713	0.601947	0.905259	0.000215817	0.683777	0.551459	0.363775
3U	sb010P0040P08	GT105738	sb010P0040P08	Q05K05	Fast skeletal myosin heavy chain isoform mMYH-11 (Oryzias latipes)	1e-105	mmyh11		0.982589	-0.44112	1.99425	0.155352	-0.862414	-0.195843	0.037761	0.337738	0.000114094	0.734014	0.0661543	0.668562
3U	sb010P0038O20	GT105069	sb010P0038O20		No significant similarity found				0.917518	-0.0389258	1.99174	0.321582	-0.633791	0.118707	0.200859	0.956153	0.00789793	0.650194	0.373689	0.866868
3U	sb010P0023H06	GT099446	sb010P0023H06	C1BXM8	Proteasome activator complex subunit 1 (Esox lucius)	0.0003	psme1		-0.168777	1.27379	1.99018	0.0111652	-0.738978	-0.0106933	0.9865	0.0234	0.001	0.3477	0.7723	0.2311
3U	sb010P0024B19	GT099686	sb010P0024B19		No significant similarity found				0.619393	-0.618595	1.98361	-0.350996	-0.303597	-0.298504	0.337578	0.338192	0.00385361	0.584974	0.636451	0.642101
3U	sb010P0041K09	GT105977	sb010P0041K09		No significant similarity found				0.505238	0.0413932	1.98202	-0.366443	-0.874385	0.541851	0.424932	0.947616	0.00336065	0.561851	0.171548	0.392514
3U	sb010P0037F20	GT104491	sb010P0037F20	C1BJT0	Enolase (Osmerus mordax)	1e-113	eno3		0.589508	-0.159794	1.97232	0.705969	-0.262465	0.132624	0.300216	0.777134	0.00131707	0.21642	0.642345	0.814228
3U	sb010P0039H19	GT105277	sb010P0039H19		No significant similarity found				0.899222	-0.133514	1.95287	0.202869	-1.29121	0.0156973	0.0872298	0.794993	0.000565004	0.693191	0.0164163	0.975616
3U	sb010P0037N08	GT104667	sb010P0037N08		No significant similarity found				-0.829854	-0.34847	1.95147	-0.337125	-1.1862	-1.02147	0.167831	0.557573	0.00227618	0.570405	0.0521598	0.0920143
3U	sb010P0041M07	GT106015	sb010P0041M07		No significant similarity found				-1.21012	0.0482714	1.94336	-0.171223	-0.176188	-1.04972	0.0167344	0.920375	0.000302446	0.723156	0.715489	0.0359058
3U	sb010P0038K20	GT104977	sb010P0038K20		No significant similarity found				-0.0721499	-0.25514	1.94302	0.204078	-0.906549	-0.169292	0.891803	0.631088	0.000831116	0.70072	0.0946489	0.749764
3U	sb010P0030O19	GT102123	sb010P0030O19		No significant similarity found				-0.25871	0.103428	1.9331	-0.167556	1.37401	-0.371122	0.713249	0.883091	0.00927494	0.811756	0.0577026	0.598487
3U	sb010P0027C19	GT100805	sb010P0027C19		No significant similarity found				-0.00148626	-0.0238869	1.93102	-0.0430044	-0.259882	-0.213418	0.997669	0.962546	0.000575161	0.932629	0.610164	0.675239
3U	sb010P0023K19	GT099523	sb010P0023K19		No significant similarity found				0.0514851	1.46786	1.92357	0.43195	-0.364853	-0.477505	0.936537	0.0289412	0.00523995	0.505605	0.57353	0.462139
3U	sb010P0034E22	GT103357	sb010-CL149Contig1	A8WGM1	VAMP (Vesicle-associated membrane protein)-associated protein A, like (Danio rerio)	3e-85	vapal		0.393145	-1.17142	1.91884	0.597819	-0.80281	-0.281371	0.369295	0.0106648	0.000100418	0.175749	0.0722144	0.519213
3U	sb010P0034G09	GT103392	sb010P0034G09		No significant similarity found				0.529432	-0.193315	1.89392	-0.607818	-0.907959	-0.747702	0.283742	0.693185	0.00046763	0.219772	0.0707329	0.133485
3U	sb010P0020B19	GT098208	sb010P0020B19		No significant similarity found				-0.344405	-0.682295	1.87848	-0.493119	-0.60173	-1.01354	0.601563	0.303974	0.00712714	0.455714	0.363742	0.130546
3U	sb010P0043H08	GT106616	sb010P0043H08		No significant similarity found				0.520834	-0.411004	1.87605	0.151029	-1.53074	-0.173996	0.446632	0.547437	0.00915849	0.824608	0.0304917	0.798499
3U	sb010P0018B08	GT097455	sb010P0018B08	Q70AW1	Serine proteinase inhibitor (Platichthys flesus)	4e-65	serpin		-0.857276	0.82051	1.86779	-1.43741	-0.0810164	-0.22303	0.133017	0.149864	0.00204606	0.0145362	0.885067	0.691004
3U	sb010P0017C07	GT097119	sb010P0017C07	Q6SYV5	Myogenic factor 6 (Fugu rubripes)	1e-18	mif6		-0.160452	-1.05301	1.84843	0.161595	-0.285731	-0.357855	0.753977	0.0462154	0.000955231	0.752285	0.577423	0.485921
3U	sb010P0028M07	GT101359	sb010P0028M07		No significant similarity found				-0.292058	-0.152937	1.84699	-1.42041	0.577582	-0.0911276	0.524693	0.738462	0.000292924	0.00375402	0.212592	0.842213
3U	sb010P0037F07	GT104479	sb010P0037F07	Q6P5L8	Hydroxysteroid dehydrogenase-like protein 2 (Danio rerio)	2e-92	hsdl2		-0.666924	-1.1965	1.84505	-0.37264	0.900011	-0.199471	0.144994	0.0115542	0.00024324	0.410018	0.0522842	0.657972
3U	sb010P0031D20	GT102237	sb010P0031D20		No significant similarity found				0.433227	1.37651	1.83059	-0.46819	-1.27772	0.0846011	0.44852	0.0205434	0.00278629	0.413116	0.0306004	0.881825
3U	sb010P0031O06	GT102471	sb010P0031O06		No significant similarity found				-0.168953	-0.565644	1.82952	-0.108504	-0.0841099	-0.549609	0.791315	0.378381	0.00690234	0.865019	0.895156	0.391884
3U	sb010P0041B08	GT105782	sb010P0041B08		No significant similarity found				0.744065	-0.472688	1.82697	0.331032	-0.576215	0.0226416	0.233242	0.445818	0.00543927	0.59252	0.353765	0.970733
3U	sb010P0041O18	GT106068	sb010P0041O18		No significant similarity found				0.714332	-1.21022	1.82359	0.185761	-0.0730732	-0.653337	0.247069	0.0543658	0.00508337	0.761104	0.904743	0.28892
3U	sb010P0043G08	GT106594	sb010P0043G08	Q8IX30	Signal peptide, CUB and EGF-like domain-containing protein 3 (Homo sapiens)	1e-93	scube3		0.530882	-0.0187255	1.80709	0.420547	-0.838735	-0.187417	0.233432	0.966092	0.00024251	0.34319	0.0640011	0.67094
3U	sb010P0034F20	GT103379	sb010P0034F20		No significant similarity found				-0.0193098	0.300637	1.79545	-0.214906	0.185934	0.26648	0.96781	0.531089	0.000649847	0.653851	0.697925	0.578516
3U	sb010P0026J19	GT100602	sb010P0026J19		No significant similarity found				0.311846	-0.915772	1.79381	-0.978913	0.389287	-1.15438	0.620604	0.151957	0.00715007	0.126526	0.537073	0.0735812
3U	sb010P0014D07	GT096044	sb010P0014D07		No significant similarity found				1.3555	-1.03032	1.78818	0.078325	-0.870695	-0.108155	0.0396071	0.112701	0.00798201	0.902084	0.177654	0.865115
3U	sb010P0021O06	GT098871	sb010P0021O06		No significant similarity found				-0.0867766	-0.262684	1.78576	-0.258633	0.878437	-0.375989	0.888877	0.672712	0.00674776	0.677459	0.163682	0.546018
3U	sb010P0007C07	GT093576	sb010P0007C07		No significant similarity found				-0.558056	-0.076011	1.77757	0.186758	-0.0118352	-0.4439	0.356376	0.899364	0.00547616	0.756164	0.984288	0.462064
3U	sb010P0027N19	GT101040	sb010P0027N19		No significant similarity found				0.390221	-0.701766	1.775	-0.28685	-0.0705994	-0.09745	0.489493	0.217747	0.0032766	0.610803	0.900127	0.862485
3U	sb010P0039G18	GT105254	sb010P0039G18		No significant similarity found				0.0200949	-0.861528	1.7683	0.537626	-0.12478	-0.307345	0.972737	0.149591	0.00482178	0.363706	0.831999	0.601972
3U	sb010P0030B20	GT101826	sb010P0030B20		No significant similarity found				0.518363	0.00315145	1.76764	0.25309	-0.241139	-0.145188	0.301546	0.994945	0.00112634	0.61166	0.628511	0.770551
3U	sb010P0007L18	GT093791	sb010P0007L18		No significant similarity found				-0.215104	-1.27896	1.7659	-0.0349072	-0.0155499	-0.336988	0.669011	0.0152316	0.00125137	0.944612	0.97531	0.503924
3U	sb010P0035K08	GT103857	sb010P0035K08	Q29RC0	Usher syndrome 1C (Autosomal recessive, severe) (Danio rerio)	4e-44	ush1c		0.762597	-0.690474	1.75217	-0.0694331	-0.998843	0.357448	0.183264	0.227069	0.00377776	0.902199	0.0843327	0.528248
3U	sb010P0039K18	GT105346	sb010P0039K18		No significant similarity found				0.495562	-1.08089	1.75078	0.227546	-0.039731	0.0490575	0.418211	0.0831682	0.00676143	0.708965	0.947981	0.935796
3U	sb010P0041B20	GT105794	sb010-CL1036Contig1	Q7T2B7	Fibroblast growth factor (Acidic) intracellular binding protein (Danio rerio)	4e-36	fibp		0.278152	-0.299836	1.74259	-0.0177256	-0.679059	-0.305974	0.594738	0.566478	0.00200631	0.972895	0.198943	0.558603
3U	sb010P0042K06	GT106330	sb010P0042K06		No significant similarity found				-0.263657	-0.606476	1.74256	-0.899383	0.399798	0.0999655	0.482644	0.112126	4.89832e-05	0.0212673	0.289503	0.789405
3U	sb010P0038F19	GT104859	sb010P0038F19		No significant similarity found				0.239394	-0.613341	1.73146	0.4425	0.489702	-0.160661	0.682269	0.297805	0.00537925	0.450694	0.404353	0.783365
3U	sb010P0025G08	GT100156	sb010P0025G08		No significant similarity found				0.255973	-0.750216	1.72635	-0.364845	-0.304424	-0.0328962	0.652442	0.192169	0.00440474	0.521614	0.592469	0.953771
3U	sb010P0034N07	GT103555	sb010P0034N07		No significant similarity found				-0.0184022	-0.178414	1.70039	-0.488083	0.444958	-0.434824	0.974749	0.759109	0.00595886	0.403795	0.446174	0.456506
3U	sb010P0044G07	GT106957	sb010P0044G07		No significant similarity found				-0.158877	1.03406	1.6891	-0.118399	-0.039276	-0.468883	0.741358	0.0378517	0.00126064	0.805636	0.934917	0.333226
3U	sb010P0044F07	GT106933	sb010P0044F07		No significant similarity found				0.227012	-0.00739846	1.68818	-0.045447	-0.328457	-0.445331	0.526167	0.983465	3.99019e-05	0.898711	0.360747	0.217813
3U	sb010P0029G18	GT101584	sb010P0029G18		No significant similarity found				1.05412	-1.15534	1.68644	0.189696	0.118945	-0.365672	0.0384734	0.0242086	0.00158452	0.700143	0.809043	0.459281
3U	sb010P0016J07	GT096917	sb010P0016J07		No significant similarity found				0.608849	-0.742839	1.68577	-0.557661	-0.437052	0.228372	0.246391	0.159419	0.00259346	0.287546	0.402931	0.660792
3U	sb010P0038N20	GT105046	sb010P0038N20		No significant similarity found				-0.195823	0.17975	1.67855	-0.415677	0.0879493	0.351549	0.675902	0.701102	0.00102234	0.37716	0.850898	0.454331
3U	sb010P0043D19	GT106537	sb010P0043D19		No significant similarity found				0.370431	-0.199993	1.67088	0.0738408	-0.842533	-0.459502	0.425852	0.66613	0.000963412	0.873268	0.0759316	0.324564
3U	sb010P0037F19	GT104490	sb010-CL819Contig1	Q6DRC4	Eukaryotic translation initiation factor 3 subunit 4 (Danio rerio)	1e-108	eif3g		-0.301592	-0.378328	1.66937	0.153567	0.213477	-0.464987	0.553065	0.457538	0.00228013	0.762145	0.674151	0.362273
3U	sb010P0021O20	GT098885	sb010P0021O20		No significant similarity found				-0.0716383	-0.466036	1.667	0.0132067	-0.310371	-0.139491	0.890262	0.37239	0.0028317	0.979704	0.55107	0.788284
3U	sb010P0041P19	GT106092	sb010-CL814Contig1	A4PES6	Tributyltin binding protein type 2 (Paralichthys olivaceus)	1e-20	tbt-bp 2		0.864108	0.525668	1.66616	1.11012	-1.42368	1.0514	0.0705566	0.263494	0.00104708	0.0222355	0.00421999	0.0296847
3U	sb010P0018G20	GT097583	sb010P0018G20		No significant similarity found				1.03481	-0.656926	1.66372	0.330408	-0.485444	-0.278748	0.0691359	0.241212	0.00490209	0.552314	0.384119	0.615819
3U	sb010P0001G20	GT091633	sb010P0001G20		No significant similarity found				1.34782	-0.74996	1.65459	0.322402	-0.515334	0.158489	0.031864	0.220715	0.00961254	0.594986	0.397101	0.793484
3U	sb010P0042O06	GT106414	sb010P0042O06	A5Z0F6	Endonuclease/reverse transcriptase (Sus scrofa)	1e-13	glrb		0.407121	-1.50357	1.65445	-0.307918	0.174471	-0.356065	0.473696	0.0116322	0.00597686	0.587238	0.758026	0.530509
3U	sb010P0031P07	GT102494	sb010P0031P07	ACO08655	Apoptosis-associated speck-like protein containing a CARD (Oncorhynchus mykiss)	3e-31	-		0.155567	-1.45283	1.6449	0.0437948	-0.118854	0.463917	0.789734	0.0173183	0.00774581	0.940129	0.83853	0.428554
3U	sb010P0016N19	GT097021	sb010P0016N19		No significant similarity found				0.532046	-0.870519	1.64184	0.0568777	-0.17606	-0.257512	0.308749	0.100347	0.00317957	0.912641	0.734375	0.620056
3U	sb010P0034B19	GT103283	sb010P0034B19		No significant similarity found				-0.116793	-0.0610449	1.64029	-0.333684	-0.187999	-0.505071	0.811363	0.900692	0.00193679	0.496704	0.70105	0.305855
3U	sb010P0039G06	GT105242	sb010P0039G06		No significant similarity found				0.455971	-0.625351	1.63515	0.328789	0.263718	-0.194243	0.249619	0.117652	0.000198536	0.404079	0.502506	0.620805
3U	sb010P0031K18	GT102393	sb010P0031K18		No significant similarity found				0.128114	-0.477364	1.63379	-0.583561	-0.395595	-0.853919	0.825143	0.41271	0.00779461	0.317918	0.496531	0.147462
3U	sb010P0044B08	GT106843	sb010-CL1911Contig1	A0JNI1	LysM and putative peptidoglycan-binding domain-containing protein 1 (Bos taurus)	5e-15	lysmd1		0.470969	0.467457	1.63205	0.00389765	-0.112829	-0.218272	0.429432	0.432847	0.00920753	0.994756	0.84916	0.713142
3U	sb010P0001P07	GT091808	sb010P0001P07		No significant similarity found				-0.100147	0.0053713	1.61084	0.36617	-0.182469	-0.0200773	0.80798	0.989595	0.000416909	0.37697	0.658252	0.961123
3U	sb010P0030J21	GT102011	sb010P0030J21		No significant similarity found				-0.296356	0.467208	1.60342	-0.169838	-0.554948	-0.587405	0.454762	0.241686	0.000271735	0.667437	0.166192	0.143499
3U	sb010P0024F09	GT099769	sb010P0024F09		No significant similarity found				0.289524	0.500385	1.59783	-0.486095	-0.28948	-0.136953	0.455227	0.200744	0.000218237	0.213575	0.455294	0.723005
3U	sb010P0004J06	GT092676	sb010P0004J06		No significant similarity found				-1.04398	-0.600965	1.59632	0.0912448	-0.145853	-0.739807	0.0534744	0.256873	0.00439857	0.861953	0.781126	0.164968
3U	sb010P0010D20	GT094688	sb010P0010D20		No significant similarity found				0.420367	-0.125565	1.59281	-1.12702	-4.11824	-2.3255	0.159304	0.66973	5.33574e-06	0.000517702	3.16804e-15	4.50056e-09
3U	sb010P0021F19	GT098673	sb010P0021F19		No significant similarity found				-0.157997	0.447859	1.59237	-0.271451	-0.750683	-0.0380904	0.768753	0.406883	0.00537392	0.613946	0.168588	0.943457
3U	sb010P0037E20	GT104468	sb010P0037E20	Q801W8	Novel protein similar to human titin (Danio rerio)	2e-50	ttna		-0.309087	-0.144754	1.5789	-0.0657102	-0.129249	-0.363061	0.475142	0.737236	0.000832891	0.87886	0.764458	0.402278
3U	sb010P0013O18	GT095945	sb010P0013O18		No significant similarity found				0.111208	-1.06566	1.57687	0.0718311	0.692882	0.965618	0.81986	0.0351841	0.00269066	0.883032	0.162307	0.0548324
3U	sb010P0021C08	GT098594	sb010P0021C08	Q5RAN1	Rab GTPase-activating protein 1 (Pongo pygmaeus)	2e-23	rabgap1		0.56961	-0.583411	1.56355	0.0884697	-0.444613	0.34287	0.275004	0.263762	0.00460506	0.86412	0.39243	0.508566
3U	sb010P0019J21	GT098029	sb010P0019J21		No significant similarity found				0.0641575	0.375566	1.56092	-0.244443	-0.748888	-0.191386	0.90282	0.4765	0.00529485	0.642319	0.160603	0.71594
3U	sb010P0041G07	GT105896	sb010P0041G07		No significant similarity found				0.526379	-0.739149	1.55572	-0.135716	0.0381179	-0.352872	0.317967	0.164	0.00523792	0.795323	0.941891	0.50133
3U	sb010P0003K18	GT092359	sb010P0003K18		No significant similarity found				-0.229815	-0.266643	1.53605	-0.0644923	0.0213376	-0.43154	0.520769	0.456742	0.000135432	0.85656	0.952301	0.23169
3U	sb010P0040D08	GT105543	sb010P0040D08		No significant similarity found				0.780166	-0.124844	1.53526	0.235524	-1.25913	0.323813	0.0856791	0.778357	0.00143902	0.596021	0.00737703	0.466973
3U	sb010P0024B07	GT099675	sb010P0024B07		No significant similarity found				0.619829	-0.838018	1.53293	-0.0171068	-0.0448444	-0.628656	0.182763	0.074906	0.00199628	0.970248	0.922118	0.176782
3U	sb010P0031A22	GT102174	sb010-CL52Contig1	Q5TZ29	Novel protein similar to vertebrate apolipoprotein B (Danio rerio)	8e-37	apobl		0.92	-1.32719	1.53	-0.501181	0.550579	0.133707	0.0105084	0.370676	0.000185999	0.0680851	0.0794851	0.534512
3U	sb010P0023B19	GT099321	sb010P0023B19		No significant similarity found				-0.335387	-1.04227	1.51504	-0.6549	0.299288	-0.800576	0.49373	0.03914	0.00376008	0.185934	0.541074	0.108248
3U	sb010P0007F18	GT093656	sb010P0007F18		No significant similarity found				-0.000736036	-0.83706	1.51371	-1.16809	0.361178	-0.205152	0.998913	0.128162	0.00810777	0.0367933	0.50515	0.704364
3U	sb010P0030C19	GT101849	sb010P0030C19		No significant similarity found				0.0103367	-0.428881	1.51318	0.161677	-0.576397	-0.712601	0.980757	0.320768	0.00119748	0.7063	0.184801	0.103584
3U	sb010P0039L19	GT105371	sb010P0039L19	Q8AY73	Exportin-2 (Oreochromis niloticus)	5e-76	exp2		0.344535	-0.0492395	1.49865	0.586749	-1.16636	0.192381	0.509431	0.924627	0.00668264	0.26432	0.030902	0.711936
3U	sb010P0031F18	GT102281	sb010P0031F18		No significant similarity found				-0.51393	1.08697	1.48877	-0.0653173	-0.0541554	-0.165259	0.334406	0.0463666	0.00782222	0.901644	0.918384	0.754681
3U	sb010P0034C19	GT103307	sb010P0034C19	Q66KM3	Adamts9 protein (Xenopus tropicalis)	3e-97	adamts9		0.536735	-0.418444	1.48455	0.129108	-0.00215761	0.010988	0.32935	0.445637	0.003	0.813183	0.996848	0.983946
3U	sb010P0034M08	GT103533	sb010-CL1270Contig1	Q98TS7	Tyrosinase (Takifugu rubripes)	5e-39	tyr		0.487644	-0.551499	1.48431	0.150202	-0.0870258	-0.41843	0.8976	0.1299	0.001	0.265	0.1987	0.763
3U	sb010P0044C19	GT106876	sb010P0044C19		No significant similarity found				0.487644	-0.551499	1.48431	0.150202	-0.0870258	-0.41843	0.232745	0.1785	0.00080783	0.71036	0.829512	0.304426
3U	sb010P0010O07	GT094907	sb010P0010O07		No significant similarity found				0.161963	-0.488504	1.48419	0.245266	-0.267107	-0.293882	0.762679	0.365215	0.00882007	0.647782	0.618925	0.584376
3U	sb010P0008F07	GT094002	sb010P0008F07	Q5PR74	Aminopeptidase puromycin sensitive (Mus musculus)	7e-73	npepps		-0.153929	0.60939	1.48186	-0.212928	-0.249286	-0.0902193	0.650737	0.0798614	0.000114195	0.531749	0.464612	0.790516
3U	sb010P0037J20	GT104585	sb010P0037J20		No significant similarity found				-0.217236	0.0440922	1.48135	-0.475769	-0.447969	-0.360143	0.563392	0.906402	0.000372808	0.210217	0.237439	0.34033
3U	sb010P0002G19	GT091962	sb010P0002G19		No significant similarity found				0.440766	-0.980344	1.47961	0.0352166	-0.0816798	-0.375546	0.336943	0.037728	0.00257264	0.938397	0.857769	0.41234
3U	sb010P0041F06	GT105871	sb010P0041F06	A6MCV0	Microcephalin (Gallus gallus)	2e-52	mcph1		-0.588737	0.763732	1.47653	0.0336198	-0.23931	-0.442593	0.271295	0.156218	0.00846031	0.949424	0.652142	0.406273
3U	sb010P0023C07	GT099333	sb010P0023C07		No significant similarity found				0.384279	0.742536	1.47068	-0.578048	-0.291659	-0.870681	0.455718	0.154344	0.00689273	0.264486	0.57058	0.0968419
3U	sb010P0006B08	GT093208	sb010P0006B08		No significant similarity found				0.415946	0.441283	1.46891	-0.0440771	-0.806451	-0.103576	0.281779	0.254042	0.000513843	0.908359	0.0416605	0.786882
3U	sb010P0001K20	GT091716	sb010P0001K20		No significant similarity found				0.0884668	-0.100947	1.4623	0.659225	-1.88544	-0.0305569	0.868698	0.85039	0.00964608	0.223391	0.00122025	0.954457
3U	sb010P0041F08	GT105873	sb010P0041F08		No significant similarity found				0.95425	0.204463	1.45253	0.105927	-0.475643	0.0981037	0.0314212	0.632832	0.0017081	0.80426	0.270194	0.818442
3U	sb010P0037J06	GT104571	sb010P0037J06		No significant similarity found				-0.694061	0.191662	1.44942	0.725817	0.507454	-0.10118	0.157974	0.692333	0.00496345	0.140382	0.298379	0.834388
3U	sb010P0023J20	GT099500	sb010P0023J20		No significant similarity found				1.19213	-0.403843	1.44931	-0.196243	-0.274197	0.0829731	0.0249504	0.431177	0.00740422	0.701002	0.592031	0.87091
3U	sb010P0034H20	GT103425	sb010P0034H20		No significant similarity found				-0.830788	-0.101259	1.44801	-0.338477	-0.972159	-0.270933	0.0457938	0.801602	0.00100423	0.403339	0.0208098	0.502701
3U	sb010P0035O18	GT103959	sb010P0035O18		No significant similarity found				1.12373	0.0379943	1.44721	0.478352	-0.289965	0.0387457	0.0141601	0.9306	0.00213338	0.277384	0.507739	0.929232
3U	sb010P0016O09	GT097033	sb010P0016O09		No significant similarity found				0.700571	-0.339628	1.43825	0.340475	-1.01254	0.958489	0.154016	0.484125	0.00524546	0.483045	0.0427751	0.0543471
3U	sb010P0033B20	GT102916	sb010P0033B20	Q9W691	Chemokine CK-1 (Oncorhynchus mykiss)	3e-11	cck1		0.115079	0.341743	1.43721	-0.0602203	-0.49612	0.108725	0.692807	0.245244	2.15851e-05	0.836076	0.0954126	0.708934
3U	sb010P0033D24	GT102965	sb010-CL2052Contig1	Q6DEG5	Polymerase (RNA) II (DNA directed) polypeptide E (Danio rerio)	1e-115	polr2e		-0.219259	0.0679714	1.43547	0.207129	-1.08505	0.151359	0.640626	0.884754	0.00419024	0.659155	0.0261846	0.747035
3U	sb010P0042F02	GT106214	sb010-CL408Contig1	Q6TGZ5	4-hydroxyphenylpyruvate dioxygenase (Danio rerio)	1e-130	hpd		-0.39162	-0.526668	1.42907	-0.184661	-0.167863	-0.503053	0.45132	0.312833	0.00899939	0.721528	0.745898	0.334684
3U	sb010P0035O20	GT103961	sb010P0035O20		No significant similarity found				0.831788	-0.119126	1.42739	0.0485451	-1.2142	-0.383761	0.0996457	0.809629	0.00654469	0.921766	0.0188162	0.439683
3U	sb010P0016B07	GT096735	sb010P0016B07		No significant similarity found				0.300482	-0.678403	1.42278	-0.164604	-0.384311	-0.461144	0.49048	0.12516	0.00237412	0.704884	0.378964	0.2924
3U	sb010P0004J07	GT092677	sb010P0004J07		No significant similarity found				0.0647994	0.229281	1.42131	-0.211049	0.00786118	-0.0865341	0.864495	0.547026	0.000665174	0.579182	0.983479	0.81976
3U	sb010P0008K08	GT094116	sb010P0008K08		No significant similarity found				0.630332	0.112997	1.41693	0.117168	-0.770366	0.0692266	0.186588	0.810338	0.00477972	0.803485	0.108844	0.883077
3U	sb010P0034G18	GT103400	sb010P0034G18	B0UXG2	tRNA (guanine-N(7)-)-methyltransferase subunit WDR4 (Danio rerio)	1e-21	wdr4		-1.17256	-1.07328	1.41153	-0.0177878	0.767583	-0.270216	0.0179133	0.0291093	0.00514276	0.970021	0.112021	0.569057
3U	sb010P0034K18	GT103495	sb010P0034K18		No significant similarity found				-0.151766	-0.77211	1.41009	0.058586	0.146158	-0.245536	0.74231	0.10133	0.00423426	0.898926	0.751495	0.595275
3U	sb010P0039P19	GT105463	sb010P0039P19	Q61602	Zinc finger protein GLI3 (Mus musculus)	2e-17	gli3		0.375347	-0.466648	1.40972	0.758225	-0.60007	-0.0635809	0.352694	0.249663	0.00125137	0.0658309	0.141466	0.874071
3U	sb010P0033B08	GT102905	sb010P0033B08		No significant similarity found				0.380773	0.18501	1.40619	-0.223995	-0.579531	0.123712	0.235284	0.560808	9.40948e-05	0.481854	0.0749414	0.696897
3U	sb010P0022B08	GT098942	sb010P0022B08		No significant similarity found				0.77605	-0.156821	1.40556	-0.185844	-0.750395	0.0932795	0.139807	0.761573	0.00992791	0.719249	0.152923	0.856712
3U	sb010P0004H08	GT092634	sb010P0004H08		No significant similarity found				0.220146	-0.853929	1.40482	-0.0446711	-0.995525	0.338373	0.648178	0.0835148	0.00608411	0.926112	0.0453794	0.484073
3U	sb010P0012C18	GT095344	sb010P0012C18		No significant similarity found				-0.681742	-0.531412	1.39206	-0.722914	0.772398	-0.27137	0.0657402	0.147217	0.000479104	0.051771	0.03848	0.453625
3U	sb010P0015N23	GT096661	sb010-CL250Contig1	Q67EX5	Alpha-2-macroglobulin (Sparus aurata)	3e-59	a2m		0.04451	-0.601879	1.39188	-0.224012	0.173839	-0.291429	0.525187	0.411403	6.30735e-05	0.287742	0.517902	0.384111
3U	sb010P0016G19	GT096860	sb010P0016G19		No significant similarity found				0.0712515	-0.770387	1.38666	0.124177	0.0965221	0.00812401	0.872135	0.0890348	0.00347881	0.779186	0.827436	0.985356
3U	sb010P0032O08	GT102840	sb010P0032O08	Q06BU6	Cathepsin D (Hippoglossus hippoglossus)	8e-87	ctsd		0.871999	-0.102426	1.37834	0.301672	-0.922231	0.0525361	0.0401311	0.803133	0.00192166	0.464494	0.0305862	0.898217
3U	sb010P0016B08	GT096736	sb010P0016B08	Q98967	Cystatin precursor (Oncorhynchus keta)	9e-30	cst		-1.3071	0.82803	1.37122	-0.429713	0.296765	0.0543456	0.0125641	0.103513	0.00915535	0.390879	0.552256	0.913088
3U	sb010P0005F20	GT092948	sb010P0005F20		No significant similarity found				-0.326438	0.0313213	1.37075	-0.287205	-0.205406	-0.185559	0.333845	0.925575	0.000252343	0.394395	0.541313	0.580872
3U	sb010P0031K20	GT102395	sb010P0031K20		No significant similarity found				-0.0538703	0.0848917	1.35386	0.205212	-0.808419	0.0452012	0.891546	0.82991	0.00158771	0.604206	0.0474171	0.908912
3U	sb010P0015C08	GT096392	sb010P0015C08		No significant similarity found				0.676755	0.190157	1.34943	-0.291882	-0.255199	0.360574	0.0460442	0.563726	0.000238852	0.377242	0.439437	0.276915
3U	sb010P0031E03	GT102243	sb010-CL151Contig1	B1MUD4	Beta A2 crystallin (Dissostichus mawsoni)	1e-112	cryba2		0.109075	-0.229751	1.34082	0.566605	-0.051309	0.933178	0.808465	0.61021	0.00515741	0.213404	0.909182	0.0446022
3U	sb010P0029C19	GT101500	sb010P0029C19		No significant similarity found				0.678281	-0.598604	1.33575	0.629265	-0.794386	-0.372261	0.125354	0.174413	0.00403765	0.153993	0.0745851	0.394078
3U	sb010P0037N22	GT104681	sb010P0037N22		No significant similarity found				0.345564	0.50329	1.32695	0.0504315	0.207805	0.158792	0.425821	0.248752	0.00406205	0.907019	0.630912	0.713315
3U	sb010P0032D08	GT102588	sb010P0032D08		No significant similarity found				0.208992	-0.415025	1.32436	-0.535875	-0.558229	0.504127	0.56663	0.258764	0.000885527	0.14747	0.131849	0.172163
3U	sb010P0006B07	GT093207	sb010P0006B07		No significant similarity found				0.417405	-0.939274	1.32346	-0.0820266	0.547825	-0.391304	0.365327	0.0470072	0.0065234	0.85792	0.236968	0.395702
3U	sb010P0006B20	GT093218	sb010P0006B20		No significant similarity found				0.0873054	0.501948	1.32128	-0.345956	-0.718427	-0.485308	0.829564	0.221217	0.00249371	0.396212	0.0836584	0.23655
3U	sb010P0036N19	GT104307	sb010P0036N19	Q5E9B2	PCNA-associated factor (Bos taurus)	2e-45	paf		0.600072	-0.34827	1.31162	-0.0144706	-0.155433	-0.224698	0.144565	0.391812	0.00259478	0.97145	0.700993	0.579317
3U	sb010P0022B19	GT098952	sb010P0022B19		No significant similarity found				0.49103	-0.112951	1.31113	-0.175325	-0.136086	-0.104451	0.156548	0.740716	0.000502472	0.607946	0.690244	0.759574
3U	sb010P0033B19	GT102915	sb010P0033B19	Q9W709	Transposase (Pleuronectes platessa)	5e-08	-		-0.359414	-0.0272864	1.31072	0.24023	-0.481704	-0.0736553	0.355787	0.94373	0.00175257	0.535566	0.218308	0.848934
3U	sb010P0025F06	GT100130	sb010P0025F06	A3QJT8	Mannose receptor C type 1-like (Danio rerio)	7e-10	LOC793947		-0.958057	-0.563347	1.30954	-0.0237781	-0.638496	-0.286066	0.0320126	0.196634	0.0044098	0.955954	0.14483	0.507863
3U	sb010P0019O21	GT098139	sb010P0019O21		No significant similarity found				0.546505	-0.258414	1.30712	0.235125	-1.2505	0.125393	0.184711	0.526044	0.0027837	0.563785	0.00401363	0.757758
3U	sb010P0029C08	GT101489	sb010P0029C08		No significant similarity found				0.137194	0.538126	1.30624	0.131972	-0.149505	-0.118906	0.656418	0.0877907	0.000162693	0.668665	0.62793	0.699707
3U	sb010P0016F07	GT096825	sb010P0016F07	B2RP24	Ubiquitin protein ligase E3 component n-recognin 5 (Homo sapiens)	9e-20	ubr5		0.0791744	-0.394105	1.30091	-0.270574	-0.193768	-0.463196	0.834045	0.300964	0.00151795	0.475628	0.608744	0.225582
3U	sb010P0014O08	GT096300	sb010P0014O08		No significant similarity found				0.102531	0.267194	1.29856	-0.104565	-1.16656	0.00848062	0.81612	0.545522	0.00563918	0.812542	0.0119226	0.984648
[truncated: 417 more rows]
